# Supplementary material for: The impact of liquidity risk and credit risk on bank profitability during COVID-19
Source: PLoS One. 2024 Sep 9;19(9):e0308356. doi: 10.1371/journal.pone.0308356 (PMC11383245; doi:10.1371/journal.pone.0308356)
Supplement: S1 Data — (XLSX) [file pone.0308356.s001.xlsx]

## Sheet: Sheet1
ID	name	time	type	ownersh	Advance	TA	Deposits	equity	IR	NII	TNII	tinc	AEOE	PAT	LLPs	div	FINS	SOL	OPE	AGE	ROA	ROE	NIM	LR	CR
1	NBP	2018-03-31	1	1	750819474	2145655390	1668545017	181209598	31390415	14124450	14308360	28432810	12452389	4893923	112038726	0.455819	9.20782	0.0844542	0.437958	69	0.00228085	0.027007	0.00658281	0.449985	0.149222
1	NBP	2018-06-30	1	1	790410010	2657794790	1910672522	187994260	66407713	30143697	27662179	57805876	12956786	7597751	113387903	0.416551	10.1635	0.0707332	0.224143	69	0.00285867	0.0404148	0.0113416	0.413682	0.143455
1	NBP	2018-09-30	1	1	828459876	2469294373	1799787144	188307975	105217136	43551089	39109705	82660794	37920897	16177436	118037052	0.371705	9.55768	0.0762598	0.458753	69	0.00655144	0.0859095	0.0176371	0.46031	0.142478
1	NBP	2018-12-31	1	1	926007004	2798566188	2011385201	206868535	149968712	60666230	36248936	96915166	55687359	20015122	126266039	0.24171	9.72301	0.0739195	0.574599	69	0.00715192	0.0967529	0.0216776	0.460383	0.136355
1	NBP	2019-03-31	1	1	912297371	2401795292	1778666102	212853233	45792928	15568112	8266740	23834852	12845637	4183483	126543791	0.180524	8.3563	0.0886226	0.538943	70	0.00174181	0.0196543	0.00648186	0.512911	0.138709
1	NBP	2019-06-30	1	1	952156066	2863948413	2093395953	215924023	97689973	35563517	18203718	53767235	27800889	11101014	132367516	0.186342	9.69506	0.0753938	0.51706	70	0.00387612	0.0514117	0.0124177	0.454838	0.139019
1	NBP	2019-09-30	1	1	951576205	3025371678	1938035584	220857309	167387548	53863026	25573319	79436345	41239673	16330626	133466478	0.152779	8.77506	0.0730017	0.519154	70	0.00539789	0.073942	0.0178038	0.491	0.140258
1	NBP	2019-12-31	1	1	1008139084	3124388870	2198049281	232613833	239477316	71907277	36199485	108106762	65705029	15809811	134170016	0.15116	9.44935	0.074451	0.607779	70	0.00506013	0.0679659	0.0230148	0.458652	0.133087
1	NBP	2020-03-31	1	1	980435309	2963661647	1953160247	237008703	72536966	16574446	8295879	24870325	13531248	4118941	138985265	0.114368	8.24088	0.0799716	0.544072	71	0.00138981	0.0173789	0.00559256	0.501974	0.141759
1	NBP	2020-06-30	1	1	935617903	3163403867	2339262855	259031139	145258636	48443529	18340925	66784454	29250357	11071428	146150124	0.126264	9.03082	0.0818837	0.437982	71	0.00349985	0.0427417	0.0153137	0.399963	0.156207
1	NBP	2020-09-30	1	1	892626890	2783477644	2174925833	267202745	206029824	79848577	27723386	107571963	44701386	26134188	149232401	0.13456	8.13961	0.095996	0.415549	71	0.00938904	0.0978066	0.0286866	0.410417	0.167183
1	NBP	2020-12-31	1	1	983254527	3008526981	2418966479	267558742	257811015	104155107	36076908	140232015	62796623	30558919	154145472	0.139935	9.04088	0.0889335	0.447805	71	0.0101574	0.114214	0.03462	0.406477	0.156771
1	NBP	2021-03-31	1	1	947741028	3340329501	2280375133	269813226	48471822	21593935	8492337	30086272	14334327	7708069	158080056	0.175202	8.45168	0.0807744	0.476441	72	0.00230758	0.0285682	0.00646461	0.415608	0.166797
1	NBP	2021-06-30	1	1	996947057	3616891382	2679738577	285543311	107995528	47395239	18042889	65438128	30623671	16965313	162765550	0.167071	9.3847	0.0789472	0.467979	72	0.00469058	0.0594141	0.0131039	0.372031	0.163264
1	NBP	2021-09-30	1	1	1016728885	3823544524	2551602302	290000715	166485220	72392787	27109596	99502383	46991143	24144590	178576335	0.162835	8.79861	0.075846	0.472261	72	0.00631471	0.083257	0.0189334	0.398467	0.175638
1	NBP	2021-12-31	1	1	1113392485	3846684469	3019155045	286202565	231882702	97617806	36941617	134559423	59657321	28007988	179311722	0.159312	10.549	0.0744024	0.443353	72	0.00728107	0.0978607	0.0253771	0.368776	0.16105
2	SBL	2018-03-31	1	1	73631631	155560967	113594544	11238430	3376236	1455870	121127	1576997	1049563	332781	5538312	0.0358763	10.1077	0.0722445	0.665545	8	0.00213923	0.029611	0.00935884	0.648197	0.0752165
2	SBL	2018-06-30	1	1	70760307	194993367	122255320	15925799	6809987	3005921	228762	3234683	2142641	513261	451971	0.0335921	7.67656	0.0816735	0.662396	8	0.0026322	0.0322283	0.0154155	0.578791	0.00638735
2	SBL	2018-12-31	1	1	73631631	155560967	113594544	11238430	12382921	4875150	-388615	4486535	4439505	-1205180	5538312	-0.0313831	10.1077	0.0722445	0.989518	8	-0.00774732	-0.107237	0.0313392	0.648197	0.0752165
2	SBL	2019-03-31	1	1	72245783	145470337	110724217	10421658	2741168	737605	-519966	217639	1125858	-1592121	7513229	-0.189688	10.6244	0.0716411	5.17305	9	-0.0109446	-0.15277	0.00507048	0.652484	0.103995
2	SBL	2019-06-30	1	1	72888688	153189455	113005404	12676392	5723454	1152536	-971457	181079	2339929	-2876035	8194257	-0.169733	8.91463	0.0827498	12.9221	9	-0.0187744	-0.226881	0.0075236	0.645002	0.112422
2	SBL	2019-09-30	1	1	68276285	150676425	105203853	14667664	9046858	1489467	-800815	688652	3599772	-4553732	10074644	-0.0885186	7.1725	0.0973454	5.22727	9	-0.0302219	-0.310461	0.0098852	0.64899	0.147557
2	SBL	2019-12-31	1	1	61131052	160598934	134049662	17077201	12115401	1849786	-667912	1181874	4902734	-8259860	15297231	-0.0551292	7.84963	0.106334	4.14827	9	-0.0514316	-0.483678	0.011518	0.456033	0.250237
2	SBL	2020-03-31	1	1	5875200	173121420	136757585	17869356	3695752	782827	104079	886906	1198964	164726	14551770	0.0281618	7.65319	0.103219	1.35185	10	0.000951506	0.00921835	0.00452184	0.0429607	2.47681
2	SBL	2020-06-30	1	1	62962371	219848366	155272312	18584913	7423727	1570368	76073	1646441	2385544	-346005	14903952	0.0102473	8.35475	0.0845351	1.44891	10	-0.00157383	-0.0186175	0.00714296	0.405496	0.236712
2	SBL	2020-09-30	1	1	60779453	245990162	166272066	17932758	11283522	718148	317315	1035463	1251965	-258614	15112566	0.028122	9.27197	0.0729003	1.20909	10	-0.00105132	-0.0144213	0.00291942	0.365542	0.248646
2	SBL	2020-12-31	1	1	56853255	273713380	185570689	19269871	15350403	2874101	622768	3496869	5108067	-3212571	19500410	0.0405701	9.6301	0.0704016	1.46075	10	-0.011737	-0.166715	0.0105004	0.30637	0.342995
2	SBL	2021-03-31	1	1	57867936	332585664	192889232	18619638	4938741	956445	180130	1136575	1308613	-116124	19505036	0.0364729	10.3595	0.0559845	1.15137	11	-0.000349155	-0.00623664	0.00287579	0.300006	0.337061
2	SBL	2021-06-30	1	1	56127292	352730725	211669571	18787585	10760964	2143522	413302	2556824	2635481	-306032	19805103	0.0384075	11.2665	0.0532633	1.03076	11	-0.000867608	-0.0162891	0.00607694	0.265165	0.35286
2	SBL	2021-09-30	1	1	52899356	320082485	220641985	17482730	16984452	3656383	566339	4222722	4054600	-1351363	21765420	0.0333446	12.6206	0.0546195	0.960186	11	-0.00422192	-0.077297	0.0114233	0.239752	0.41145
2	SBL	2021-12-31	1	1	47784162	270188409	217608406	18627282	21826086	4904370	576478	5480848	5654393	-3727484	25236386	0.0264123	11.6822	0.0689418	1.03166	11	-0.0137959	-0.200109	0.0181517	0.219588	0.528133
3	KB	2018-03-31	1	1	97578484	221591480	146169134	14082018	3625560	1396959	168544	1565503	977854	447711	4177478	0.0464877	10.3798	0.0635495	0.624626	28	0.00202043	0.0317931	0.00630421	0.667572	0.0428115
3	KB	2018-06-30	1	1	92167568	213686803	170125653	14120345	7134096	2790931	370619	3161550	1965370	328641	4208740	0.0519504	12.0483	0.0660796	0.621648	28	0.00153796	0.0232743	0.0130608	0.541762	0.045664
3	KB	2018-09-30	1	1	93084230	204706291	172587148	13498164	10618021	3960879	544402	4505281	2952399	151355	4284061	0.0512715	12.786	0.0659392	0.65532	28	0.000739376	0.011213	0.0193491	0.539346	0.0460235
3	KB	2018-12-31	1	1	95011903	223094983	171167556	11704584	14686465	5139381	-526345	4613036	4052247	466099	4119221	-0.0358388	14.624	0.0524646	0.878434	28	0.00208924	0.0398219	0.0230367	0.555081	0.0433548
3	KB	2019-03-31	1	1	105902368	223779999	171631942	12129117	4864091	1281783	150824	1432607	1033751	186731	4171194	0.0310076	14.1504	0.0542011	0.721587	29	0.00083444	0.0153953	0.00572787	0.617032	0.0393872
3	KB	2019-06-30	1	1	111842933	235558869	195268486	11928884	10272226	2461959	351972	2813931	2027492	311433	4260750	0.0342644	16.3694	0.0506408	0.720519	29	0.0013221	0.0261075	0.0104516	0.572765	0.0380958
3	KB	2019-09-30	1	1	118904113	297412030	187255669	12859423	17304352	3765530	552706	4318236	3250349	597811	4273719	0.0319403	14.5617	0.0432377	0.752703	29	0.00201004	0.0464882	0.012661	0.634983	0.0359426
3	KB	2019-12-31	1	1	109742292	306305252	182167572	14201353	24656535	4917505	1112482	6029987	3620419	1306039	4190185	0.0451192	12.8275	0.0463634	0.600402	29	0.00426385	0.0919658	0.0160543	0.602425	0.038182
3	KB	2020-03-31	1	1	112382434	299860161	158666249	15998387	7933485	1488795	650480	2139275	1067473	548229	4175090	0.0819917	9.91764	0.0533528	0.498988	30	0.00182828	0.0342678	0.00496496	0.708295	0.0371507
3	KB	2020-06-30	1	1	112620046	318194917	221126170	17758670	14826358	3233965	2231722	5465687	2192246	1206171	4340055	0.150524	12.4517	0.0558107	0.401092	30	0.00379067	0.0679201	0.0101635	0.509302	0.0385371
3	KB	2020-09-30	1	1	120519644	298822594	192999092	17370664	20831364	5142696	2459125	7601821	3293800	1652299	4465162	0.118049	11.1106	0.0581304	0.433291	30	0.00552936	0.0951201	0.0172099	0.624457	0.0370492
3	KB	2020-12-31	1	1	129063377	288299891	203071658	17771550	25673375	6761881	2877661	9639542	4223198	2151783	4662740	0.112087	11.4268	0.0616426	0.438112	30	0.0074637	0.12108	0.0234543	0.635556	0.0361275
3	KB	2021-03-31	1	1	136955745	297027440	214984187	16450672	5540980	1797685	159888	1957573	1214323	439489	4746711	0.0288555	13.0684	0.0553844	0.620321	31	0.00147962	0.0267156	0.00605225	0.63705	0.0346587
3	KB	2021-06-30	1	1	108173819	328776835	251598588	16687529	10354902	3247010	498305	3745315	2436106	608172	5793977	0.0481226	15.077	0.0507564	0.650441	31	0.0018498	0.0364447	0.00987603	0.429946	0.0535617
3	KB	2021-09-30	1	1	129993341	340371246	239308456	16637447	16007298	4998121	680264	5678385	3726117	168688	6235530	0.0424971	14.3837	0.0488803	0.656193	31	0.0004956	0.0101391	0.0146843	0.543204	0.0479681
3	KB	2021-12-31	1	1	124549195	358606045	221875898	16569874	21939157	6789241	1022826	7812067	5295484	1103627	238944	0.046621	13.3903	0.0462063	0.67786	31	0.00307755	0.0666044	0.0189323	0.561346	0.00191847
4	BOP	2018-03-31	1	1	213276078	655296419	569599889	31586350	9692410	4673493	917203	5590696	2734932	1940252	45516711	0.0946311	18.0331	0.0482016	0.489193	29	0.00296088	0.0614269	0.00713188	0.374431	0.213417
4	BOP	2018-06-30	1	1	359149094	691102873	592720029	33476514	20202811	9181026	1834684	11015710	5850867	3784404	44633827	0.0908133	17.7055	0.0484393	0.531138	29	0.00547589	0.113047	0.0132846	0.605934	0.124277
4	BOP	2018-09-30	1	1	371907158	663030405	568342905	35098435	32309342	14053223	2854702	16907925	8952690	5443123	44622022	0.0883553	16.1928	0.0529364	0.529497	29	0.00820946	0.155082	0.0211954	0.654371	0.119982
4	BOP	2018-12-31	1	1	381877256	714379592	595581962	37720291	46893398	20053288	3672930	23726218	12612663	7563693	43530419	0.0783251	15.7894	0.0528015	0.531592	29	0.0105878	0.200521	0.0280709	0.641183	0.113991
4	BOP	2019-03-31	1	1	384780072	704006724	593042285	37687404	16086993	6515827	811598	7327425	3502085	1965487	43716404	0.0504506	15.7358	0.0535327	0.477942	30	0.00279186	0.0521524	0.00925535	0.648824	0.113614
4	BOP	2019-06-30	1	1	380679464	802240165	665164462	38978617	34118455	13083694	1837574	14921268	6957802	4009063	44349711	0.0538587	17.0649	0.0485872	0.466301	30	0.00499734	0.102853	0.0163089	0.572309	0.116501
4	BOP	2019-09-30	1	1	371614379	844129356	640524645	42581858	57134651	19831603	2801445	22633048	10538505	6180109	44580494	0.0490323	15.0422	0.0504447	0.465625	30	0.00732128	0.145135	0.0234936	0.580172	0.119964
4	BOP	2019-12-31	1	1	383313380	868927780	691017447	46682334	80866848	26756792	3939611	30696403	14452774	8248529	45119933	0.0487173	14.8025	0.0537241	0.47083	30	0.00949277	0.176695	0.0307929	0.554709	0.11771
4	BOP	2020-03-31	1	1	371382690	899113993	716057288	50003612	24212251	5899136	2002365	7901501	4200553	1500903	2361203	0.0827005	14.3201	0.0556143	0.531615	31	0.00166931	0.0300159	0.00656105	0.518649	0.00635787
4	BOP	2020-06-30	1	1	382955818	1018445848	805717152	55095493	46867262	11547379	6891794	18439173	8158227	3649462	48040272	0.147049	14.624	0.0540976	0.44244	31	0.00358336	0.0662388	0.0113382	0.475298	0.125446
4	BOP	2020-09-30	1	1	378721593	1050583245	791410196	51300029	66503714	17147857	11561742	28709599	12268154	5827811	48770831	0.173851	15.4271	0.04883	0.427319	31	0.00554721	0.113602	0.0163222	0.47854	0.128778
4	BOP	2020-12-31	1	1	391160612	1095446016	835067592	52261511	86019127	23325421	13045587	36371008	16880128	6943739	47850782	0.151659	15.9786	0.047708	0.464109	31	0.00633873	0.132865	0.0212931	0.468418	0.12233
4	BOP	2021-03-31	1	1	415069809	1059843273	826945596	48541321	19405712	6867944	2534051	9401995	5399905	1832624	48589938	0.130583	17.0359	0.0458005	0.574336	32	0.00172915	0.0377539	0.00648015	0.501931	0.117064
4	BOP	2021-06-30	1	1	434412774	1167355627	1167355627	52471229	38865407	13881709	4388130	18269839	10141868	5597509	47437880	0.112906	22.2475	0.0449488	0.555115	32	0.00479503	0.106678	0.0118916	0.372134	0.1092
4	BOP	2021-09-30	1	1	443818807	1121546285	884392929	53585869	59803905	21911818	6043784	27955602	15244438	8717459	46803101	0.10106	16.5042	0.0477786	0.545309	32	0.00777271	0.162682	0.0195371	0.501834	0.105455
4	BOP	2021-12-31	1	1	484405376	1196951991	1002954667	54832876	81651255	29875851	7903815	37779666	20636973	12440135	46702829	0.0967997	18.2911	0.0458104	0.546246	32	0.0103932	0.226874	0.0249599	0.482978	0.0964127
5	ALBL	2018-03-31	2	0	72012218	118783455	96974405	10512652	1739014	942358	264782	1207140	1184872	-221362	4524505	0.15226	9.22454	0.0885027	0.981553	14	-0.00186358	-0.0210567	0.00793341	0.74259	0.0628297
5	ALBL	2018-06-30	2	0	73025993	127802008	107380578	10577676	3659563	1975726	576150	2551876	2375258	-270165	4623653	0.157437	10.1516	0.0827661	0.930789	14	-0.00211393	-0.0255411	0.0154593	0.680067	0.0633152
5	ALBL	2018-09-30	2	0	72735798	123153616	103747922	10456770	5720264	3052913	854835	3907748	3579045	-278896	4752475	0.14944	9.9216	0.0849083	0.915884	14	-0.00226462	-0.0266713	0.0247895	0.701082	0.0653389
5	ALBL	2018-12-31	2	0	75011976	128813039	99915011	10705083	8031610	4216778	1096768	5313546	4782531	-253728	4202127	0.136556	9.33342	0.0831056	0.900064	14	-0.00196974	-0.0237016	0.0327356	0.750758	0.0560194
5	ALBL	2019-03-31	2	0	73868711	129361123	98023707	10699770	2542219	1253804	291837	1545641	1246361	70381	4717713	0.114796	9.16129	0.0827124	0.806372	15	0.000544066	0.0065778	0.00969228	0.75358	0.0638662
5	ALBL	2019-06-30	2	0	76299551	142890615	111249290	10695148	5467289	2459948	651716	3111664	2548751	55989	4806224	0.119203	10.4018	0.0748485	0.819096	15	0.000391831	0.00523499	0.0172156	0.685843	0.0629915
5	ALBL	2019-09-30	2	0	74582030	141955944	114572397	10751970	8957271	3682282	1026694	4708976	3906753	100182	4898722	0.114621	10.6559	0.0757416	0.82964	15	0.000705726	0.00931755	0.0259396	0.65096	0.0656823
5	ALBL	2019-12-31	2	0	75443712	161982226	129654288	12731564	12923326	5011111	1430203	6441314	5214659	-191686	5676672	0.110668	10.1837	0.0785985	0.809564	15	-0.00118338	-0.015056	0.0309362	0.581884	0.0752438
5	ALBL	2020-03-31	2	0	76175446	165189208	132847041	12657021	4050422	1274905	683318	1958223	1366266	223253	5851771	0.168703	10.4959	0.0766214	0.697707	16	0.0013515	0.0176387	0.00771785	0.573407	0.0768196
5	ALBL	2020-06-30	2	0	84003458	174774493	142895964	12596366	7726563	3004934	987688	3992622	2691488	443691	6051655	0.12783	11.3442	0.0720721	0.674115	16	0.00253865	0.0352237	0.0171932	0.587864	0.0720405
5	ALBL	2020-09-30	2	0	81205473	179016310	146228421	12945560	10804140	4620120	1398492	6018612	4009466	666147	6313760	0.12944	11.2956	0.072315	0.666178	16	0.00372115	0.0514576	0.0258084	0.555333	0.0777504
5	ALBL	2020-12-31	2	0	90279044	192813622	159363727	13029452	14052494	6376337	1885749	8262086	5393641	764233	6557682	0.134193	12.231	0.0675754	0.652818	16	0.00396358	0.0586543	0.03307	0.566497	0.0726379
5	ALBL	2021-03-31	2	0	99418405	196890561	154685266	13337435	3155252	1601817	564539	2166356	1357007	373152	6665808	0.17892	11.5978	0.0677403	0.626401	17	0.00189523	0.0279778	0.00813557	0.642714	0.067048
5	ALBL	2021-06-30	2	0	105876537	209953401	173375381	13304119	6411351	3170788	1052602	4223390	2727758	211028	7528224	0.164178	13.0317	0.063367	0.645869	17	0.00100512	0.0158619	0.0151023	0.610678	0.0711038
5	ALBL	2021-09-30	2	0	108259349	209292368	168268765	13485984	9932724	4799290	1529269	6328559	4114762	435872	7823394	0.153963	12.4773	0.0644361	0.650189	17	0.0020826	0.0323204	0.022931	0.643372	0.0722653
5	ALBL	2021-12-31	2	0	96202153	218117397	178917138	13414714	13743663	6529551	1981939	8511490	5615356	630551	9143140	0.144207	13.3374	0.0615023	0.659738	17	0.00289088	0.0470044	0.0299359	0.537691	0.0950409
6	ABL	2018-03-31	2	0	386415012	1121560760	905812541	111199695	15674319	8012490	3359582	11372072	5232067	3770718	16194306	0.214337	8.14582	0.0991473	0.46008	76	0.00336203	0.0339094	0.00714405	0.426595	0.0419091
6	ABL	2018-06-30	2	0	423753491	1472775837	926988676	107710569	33319932	15811974	6703815	22515789	10967295	7143308	15805714	0.201195	8.60629	0.0731344	0.487094	76	0.00485023	0.0663195	0.0107362	0.457129	0.0372993
6	ABL	2018-09-30	2	0	423192278	1255479916	929438396	107833696	53213086	23620994	8891830	32512824	16585296	9967845	15532210	0.167099	8.61918	0.0858904	0.510116	76	0.00793947	0.0924372	0.0188143	0.45532	0.0367025
6	ABL	2018-12-31	2	0	438318894	1350606103	984475183	107304833	73274161	32115441	11289440	43404881	24347038	12880518	15533497	0.154071	9.17457	0.0794494	0.560929	76	0.00953684	0.120037	0.0237785	0.445231	0.0354388
6	ABL	2019-03-31	2	0	421284517	1242220982	1007542453	107578587	24344388	9585090	2536829	12121919	5914062	2984756	15356310	0.104206	9.36564	0.0866018	0.487882	77	0.00240276	0.0277449	0.00771609	0.418131	0.0364512
6	ABL	2019-06-30	2	0	444053218	1319942037	1028988516	107607996	52010128	18733475	5328129	24061604	13001819	6085705	15419112	0.102444	9.56238	0.0815248	0.540355	77	0.00461059	0.0565544	0.0141926	0.431543	0.0347236
6	ABL	2019-09-30	2	0	432378772	1500518424	1020200498	108106179	86984735	28780284	7820398	36600682	19943929	9405350	15325444	0.0899054	9.43702	0.0720459	0.544906	77	0.00626807	0.087001	0.0191802	0.423817	0.0354445
6	ABL	2018-12-31	2	0	485015881	1481121252	1049043032	115350833	122637434	41507470	10891180	52398650	28184528	14112911	15112624	0.088808	9.09437	0.0778807	0.537887	77	0.00952853	0.122348	0.0280244	0.462341	0.031159
6	ABL	2020-03-31	2	0	461522727	1362829838	1041880546	113297880	32070713	11616224	2849666	14465890	7014321	4017691	380485	0.0888557	9.19594	0.0831343	0.484887	78	0.00294805	0.0354613	0.00852361	0.442971	0.000824412
6	ABL	2020-06-30	2	0	431150432	1343264261	1106140323	120327502	61947096	25007039	6698055	31705094	14399592	8413529	389185	0.108125	9.19275	0.0895784	0.454173	78	0.0062635	0.0699219	0.0186166	0.389779	0.000902666
6	ABL	2020-09-30	2	0	440377960	1441688012	1122372447	122048045	86630080	37185102	9146181	46331283	21817939	12409995	389569	0.105577	9.19615	0.0846564	0.470912	78	0.00860796	0.101681	0.0257928	0.392363	0.000884624
6	ABL	2020-12-31	2	0	496431756	1590458015	1216678254	131560107	110546934	48420873	12542230	60963103	29874463	18029457	13632529	0.113456	9.24808	0.0827184	0.490042	78	0.011336	0.137043	0.0304446	0.408022	0.027461
6	ABL	2021-03-31	2	0	429108495	1723775102	1232481565	125521073	23773561	10793637	3830381	14624018	7881029	4028977	372610	0.161119	9.81892	0.0728175	0.53891	79	0.0023373	0.032098	0.00626163	0.348166	0.000868335
6	ABL	2021-06-30	2	0	516723463	1845063313	1315055075	128515851	53336809	23017948	7933008	30950956	16160271	8761988	370916	0.148734	10.2326	0.0696539	0.522125	79	0.00474888	0.0681783	0.0124754	0.392929	0.000717823
6	ABL	2021-09-30	2	0	523343181	1963061857	1353578610	129248363	84696094	34682083	11728956	46411039	24420773	13069601	368275	0.138483	10.4727	0.0658402	0.526185	79	0.00665776	0.10112	0.0176673	0.386637	0.000703697
6	ABL	2021-12-31	2	0	652889677	2010156003	1413295261	127244539	118648853	45587142	15938231	61525373	33183442	17313799	12750397	0.134331	11.1069	0.0633008	0.539346	79	0.00861316	0.136067	0.0226784	0.461963	0.0195292
7	ASKBL	2018-03-31	2	0	267979779	618960055	536759090	32954564	9133361	4229100	5984197	10213297	3815413	1380227	24538562	0.655202	16.2879	0.0532418	0.373573	27	0.00222991	0.0418827	0.00683259	0.499255	0.0915687
7	ASKBL	2018-06-30	2	0	312450963	705616445	573186621	33670008	19120494	8932504	2927812	11860316	7703608	2521619	24368173	0.153124	17.0237	0.0477172	0.649528	27	0.00357364	0.0748921	0.0126591	0.545112	0.0779904
7	ASKBL	2018-09-30	2	0	319071230	679699662	568188467	34149896	30991621	13807999	4273797	18081796	11828073	3623457	24444600	0.137902	16.6381	0.0502426	0.654143	27	0.00533097	0.106104	0.0203149	0.561559	0.0766117
7	ASKBL	2018-12-31	2	0	343107147	706532042	573635856	33508907	43669883	18609958	5621593	24231551	16240514	4431278	25113169	0.128729	17.1189	0.0474273	0.670222	27	0.00627187	0.132242	0.0263399	0.598127	0.0731934
7	ASKBL	2019-03-31	2	0	351023111	686911158	562695334	34448414	14261858	5718752	1382609	7101361	4274441	1829165	24748177	0.0969445	16.3344	0.0501497	0.601919	28	0.00266288	0.0530987	0.00832532	0.623824	0.070503
7	ASKBL	2019-06-30	2	0	370623189	789818106	638549655	35398000	30206700	10856314	3388876	14245190	8757364	3122113	24694769	0.11219	18.0391	0.0448179	0.614759	28	0.00395295	0.0882003	0.0137453	0.580414	0.0666304
7	ASKBL	2019-09-30	2	0	373826361	824152724	647886534	37854857	50736805	16226932	5033172	21260104	13147877	4379465	24780306	0.0992016	17.115	0.0459318	0.61843	28	0.0053139	0.115691	0.0196892	0.576994	0.0662883
7	ASKBL	2019-12-31	2	0	372913863	833208006	679299486	42255844	71704373	22135804	7404193	29539997	18235387	7017022	24408056	0.10326	16.0759	0.0507146	0.617312	28	0.00842169	0.16606	0.026567	0.548968	0.0654523
7	ASKBL	2020-03-31	2	0	381449437	868011050	699868992	46380220	21652259	5841181	1946380	7787561	4767914	1858625	24312932	0.0898927	15.0898	0.0534328	0.612247	29	0.00214125	0.0400737	0.00672939	0.54503	0.0637383
7	ASKBL	2020-06-30	2	0	407871204	946875013	734087652	50761998	42457549	14416300	4353657	18769957	9951824	4953752	24238354	0.102541	14.4614	0.05361	0.5302	29	0.00523169	0.0975878	0.0152251	0.555616	0.0594265
7	ASKBL	2020-09-30	2	0	385504560	969810968	764231845	4953752	60026957	22486457	7168525	29654982	14844055	8156923	24286408	0.119422	154.273	0.00510796	0.500559	29	0.00841084	1.64662	0.0231864	0.504434	0.062999
7	ASKBL	2020-12-31	2	0	395373840	992517062	791186883	54546350	77321906	30262810	9693808	39956618	20123495	10800375	24820923	0.125369	14.5049	0.0549576	0.503634	29	0.0108818	0.198004	0.030491	0.499722	0.0627784
7	ASKBL	2021-03-31	2	0	414398665	1003586187	802731839	54546350	17062131	7609982	2595026	10205008	5874429	2742718	24714660	0.152093	14.7165	0.0543514	0.575642	30	0.00273292	0.0502823	0.00758279	0.516235	0.0596398
7	ASKBL	2021-06-30	2	0	430283817	1123069326	926924599	54236878	35430806	15782629	4655397	20438026	10889920	4111396	27337997	0.131394	17.0903	0.0482934	0.532826	30	0.00366086	0.0758044	0.0140531	0.464206	0.0635348
7	ASKBL	2021-09-30	2	0	449555527	1196734450	1006021238	55841594	55821832	24528540	6677698	31206238	15944885	6794262	28816420	0.119625	18.0156	0.0466616	0.510952	30	0.00567733	0.12167	0.0204962	0.446865	0.0640998
7	ASKBL	2021-12-31	2	0	477588237	1259144109	1015430068	55902493	77549921	32409721	9369650	41779371	20890525	9701386	28518930	0.120821	18.1643	0.0443972	0.50002	30	0.00770475	0.173541	0.0257395	0.470331	0.0597145
8	BAHL	2018-03-31	2	0	352419539	876240568	718259958	44649401	13206676	7033350	1502706	8536056	5354877	2087580	4212650	0.113784	16.0867	0.0509556	0.627324	27	0.00238243	0.0467549	0.00802673	0.490657	0.0119535
8	BAHL	2018-06-30	2	0	445168763	1001723979	748795854	46314809	27387743	14926570	3314745	18241315	11119116	4201012	4114257	0.12103	16.1675	0.0462351	0.609557	27	0.00419378	0.0907056	0.0149009	0.594513	0.00924202
8	BAHL	2018-09-30	2	0	449931620	930652688	768805207	47672842	42843552	22516369	5085762	27602131	17290858	5902648	4213007	0.118705	16.1267	0.0512252	0.626432	27	0.00634248	0.123816	0.0241942	0.585235	0.00936366
8	BAHL	2018-12-31	2	0	478214578	1048239003	796900525	49551680	60733138	30893745	7117233	38010978	23202083	8417656	4351895	0.117189	16.0822	0.0472714	0.610405	27	0.00803028	0.169876	0.029472	0.600093	0.0091003
8	BAHL	2019-03-31	2	0	460636309	1019036754	813503008	49423118	21511231	9848296	1881449	11729745	6447283	2061256	4672889	0.0874636	16.46	0.0484998	0.549652	28	0.00202275	0.0417063	0.00966432	0.566238	0.0101444
8	BAHL	2019-06-30	2	0	503246357	1162259940	875690012	51709284	45047950	19523582	4351780	23875362	12923920	4461113	5480292	0.0966033	16.9349	0.0444903	0.541308	28	0.00383831	0.086273	0.0167979	0.574686	0.0108899
8	BAHL	2019-09-30	2	0	492529829	1291849077	862309260	55093785	73732787	30014542	6406093	36420635	20338655	7005661	5799803	0.0868826	15.6517	0.0426472	0.558438	28	0.00542297	0.127159	0.0232338	0.571175	0.0117755
8	BAHL	2019-12-31	2	0	488669447	1298682111	903739926	61503110	105601725	41186059	9480871	50666930	27719281	11168736	6201412	0.0897795	14.6942	0.0473581	0.547088	28	0.00860005	0.181596	0.0317137	0.540719	0.0126904
8	BAHL	2020-03-31	2	0	528223256	1375824629	990731792	66724013	32374050	11256552	2289522	13546074	8304421	2859284	6424900	0.0707209	14.8482	0.0484975	0.61305	29	0.00207823	0.0428524	0.00818168	0.533165	0.0121632
8	BAHL	2020-06-30	2	0	510309330	1531599683	1041727698	75573153	65374204	27070063	4297864	31367927	16798275	7225019	6837368	0.0657425	13.7844	0.0493426	0.535524	29	0.0047173	0.095603	0.0176744	0.489868	0.0133985
8	BAHL	2020-09-30	2	0	523078446	1569582668	1089170969	76760501	98531780	44081308	7080161	51161469	25064236	13134901	6942497	0.0718566	14.1892	0.048905	0.489905	29	0.0083684	0.171115	0.0280847	0.480254	0.0132724
8	BAHL	2020-12-31	2	0	510251632	1522091327	1099686361	79856376	125272587	57619976	10272850	67892826	34039945	17811536	6497479	0.082004	13.7708	0.0524649	0.501378	29	0.011702	0.223045	0.0378558	0.463997	0.0127339
8	BAHL	2021-03-31	2	0	533432218	1608145802	1167401006	77734211	25941191	13109762	3170015	16279777	9321660	4600718	6198103	0.1222	15.0179	0.0483378	0.572591	30	0.00286088	0.0591852	0.0081521	0.45694	0.0116193
8	BAHL	2021-06-30	2	0	603258531	1850782958	1223976053	83298956	55061207	27402862	6078305	33481167	18871500	9038229	6204239	0.110392	14.6938	0.0450074	0.563645	30	0.00488346	0.108504	0.0148061	0.492868	0.0102845
8	BAHL	2021-09-30	2	0	659229321	1857749837	1272576334	87783508	85652542	41421947	9638312	51060259	28425880	13929572	6302583	0.112528	14.4968	0.0472526	0.556712	30	0.00749809	0.158681	0.0222968	0.518027	0.00956053
8	BAHL	2021-12-31	2	0	733799311	1849652120	1309823329	90015048	116752195	55608715	14027017	69635732	38753850	18702299	6494129	0.120143	14.5512	0.0486659	0.556522	30	0.0101113	0.207769	0.0300644	0.560228	0.00885001
9	BAFL	2018-03-31	2	0	413083612	863875767	644511108	66650387	14268719	7554108	2864657	10418765	5952628	3263754	15456014	0.200765	9.67003	0.0771527	0.571337	26	0.00377804	0.0489683	0.00874444	0.640926	0.0374162
9	BAFL	2018-06-30	2	0	479730649	998985225	668062092	68757310	28091911	15355991	5764724	21120715	11675634	6038958	15051989	0.205209	9.71623	0.0688272	0.552805	26	0.00604509	0.0878301	0.0153716	0.718093	0.0313759
9	BAFL	2018-09-30	2	0	472753047	894370539	680496656	69585487	42903970	23241734	8159492	31401226	17642277	8628822	14932043	0.19018	9.77929	0.0778039	0.561834	26	0.00964793	0.124003	0.0259867	0.694718	0.0315853
9	BAFL	2018-12-31	2	0	501636452	1006217843	702895280	75646875	59318342	31591055	10200358	41791413	23966756	10150268	15883399	0.17196	9.2918	0.0751794	0.573485	26	0.0100875	0.13418	0.0313958	0.713672	0.0316632
9	BAFL	2019-03-31	2	0	465417521	929357870	687914608	76948214	20757318	11161825	2288066	13449891	6737297	3122461	16214814	0.110229	8.93997	0.0827972	0.500918	27	0.0033598	0.0405787	0.0120103	0.676563	0.0348393
9	BAFL	2019-06-30	2	0	494132066	989172739	740575908	82190704	41629106	21651671	4995636	26647307	13887886	6208959	15991870	0.120003	9.01046	0.0830903	0.521174	27	0.00627692	0.0755433	0.0218887	0.667227	0.0323636
9	BAFL	2019-09-30	2	0	473076668	1048732406	711261547	82667031	66435120	33311511	7105537	40417048	21356648	9242437	16693417	0.106955	8.60393	0.0788257	0.528407	27	0.00881296	0.111803	0.0317636	0.665123	0.0352869
9	BAFL	2019-12-31	2	0	511235949	1064672085	782284196	88027576	92480855	44857482	10395553	55253035	29065738	12695517	17740415	0.112408	8.88681	0.0826805	0.526048	27	0.0119243	0.144222	0.0421327	0.653517	0.034701
9	BAFL	2020-03-31	2	0	500864636	1081802891	755134773	88088881	25905669	11780807	2709328	14490135	8054495	2821258	18636034	0.104584	8.57242	0.0814278	0.555861	28	0.00260792	0.0320274	0.01089	0.663278	0.0372077
9	BAFL	2020-06-30	2	0	514452477	1221046080	808089714	92503405	49948454	23361096	6881851	30242947	15539080	5584220	20180969	0.137779	8.73578	0.0757575	0.513808	28	0.00457331	0.0603677	0.019132	0.636628	0.0392281
9	BAFL	2020-09-30	2	0	495887663	1243781530	820065829	93733272	71735552	34466800	10024110	44490910	23382886	8331460	20138602	0.139737	8.74893	0.0753615	0.525565	28	0.00669849	0.0888848	0.0277113	0.604693	0.0406112
9	BAFL	2020-12-31	2	0	577315947	1384873549	881767082	91017319	92615890	44704574	12794862	57499436	31442922	10474910	18317255	0.13815	9.6879	0.0657225	0.546839	28	0.0075638	0.115087	0.0322806	0.654726	0.0317283
9	BAFL	2021-03-31	2	0	583004684	1387991846	913212962	88042640	21387745	10326523	3833359	14159882	8457972	3470549	18537713	0.179232	10.3724	0.0634317	0.597319	29	0.00250041	0.039419	0.0074399	0.63841	0.0317969
9	BAFL	2021-06-30	2	0	613400156	1636656874	1025761964	92913652	45913235	21984680	7975790	29960470	17389872	6933829	19542758	0.173714	11.0399	0.0567704	0.580427	29	0.00423658	0.0746266	0.0134327	0.597995	0.0318597
9	BAFL	2021-09-30	2	0	645817047	1580847120	1036054101	92518959	71664277	33893135	11588719	45481854	26592359	10481409	20812242	0.161708	11.1983	0.0585249	0.584681	29	0.00663025	0.113289	0.0214399	0.623343	0.0322262
9	BAFL	2021-12-31	2	0	673880624	1734321339	1139044606	100002681	100182288	46048432	16473771	62522203	36316030	14216674	21125068	0.164438	11.3901	0.057661	0.58085	29	0.00819725	0.142163	0.0265513	0.591619	0.0313484
10	BIPL	2018-03-31	2	0	121712484	206402146	173881755	13462832	2856609	1355130	196787	1551917	1562034	38831	11419003	0.0688883	12.9157	0.0652262	1.00652	14	0.000188133	0.00288431	0.00656548	0.699973	0.0938195
10	BIPL	2018-06-30	2	0	104925671	204680878	172251141	13576712	5633936	2730866	187651	2918517	3167240	65449	11421420	0.0333073	12.6873	0.0663311	1.08522	14	0.000319761	0.00482068	0.0133421	0.609144	0.108852
10	BIPL	2018-09-30	2	0	108766729	206780483	175426574	13393247	8579456	4203065	455361	4658426	4930490	99316	11374112	0.0530757	13.0981	0.0647704	1.0584	14	0.000480297	0.00741538	0.0203262	0.620013	0.104573
10	BIPL	2018-12-31	2	0	118570811	215743256	184693363	14514815	12204238	6033963	1264012	7297975	6795997	212664	10932951	0.103572	12.7245	0.0672782	0.931217	14	0.000985727	0.0146515	0.0279683	0.641987	0.0922061
10	BIPL	2019-03-31	2	0	115279939	226983999	191429210	14765458	4640758	2401949	239929	2641878	1730698	251303	11225176	0.0517004	12.9647	0.0650507	0.655101	15	0.00110714	0.0170197	0.010582	0.602207	0.0973732
10	BIPL	2019-06-30	2	0	118016720	254158790	213941181	15095004	9865420	4863659	523044	5386703	3544064	580771	10910068	0.0530179	14.173	0.059392	0.657928	15	0.00228507	0.0384744	0.0191363	0.551632	0.0924451
10	BIPL	2019-09-30	2	0	124209568	263051873	213211170	15451369	16093787	7416973	822861	8239834	5387366	972595	11203441	0.0511291	13.7989	0.0587389	0.65382	15	0.00369735	0.0629456	0.0281959	0.582566	0.0901979
10	BIPL	2019-12-31	2	0	131774504	283096494	228826675	19696332	23650447	10790391	1633184	12423575	7721165	1087338	12726980	0.0690551	11.6177	0.0695746	0.621493	15	0.00384087	0.0552051	0.0381156	0.57587	0.0965815
10	BIPL	2020-03-31	2	0	132450996	305927125	250343365	19349663	7978585	3350032	512044	3862076	2090087	368203	13164017	0.0641773	12.9379	0.0632493	0.541182	16	0.00120356	0.0190289	0.0109504	0.529077	0.0993878
10	BIPL	2020-06-30	2	0	141629263	285926352	239676943	19020393	14769142	6788596	933136	7721732	4172817	1073628	13887004	0.0631815	12.6011	0.066522	0.540399	16	0.00375491	0.0564462	0.0237425	0.590917	0.0980518
10	BIPL	2020-09-30	2	0	134791484	307125495	254454192	20084283	20523594	9944890	1295210	11240100	6257329	1762179	13920103	0.0631083	12.6693	0.0653944	0.556697	16	0.00573765	0.0877392	0.0323805	0.529728	0.103271
10	BIPL	2020-12-31	2	0	130161889	336297298	282015950	19895173	25743683	12488902	1635435	14124337	8578042	1703135	14491608	0.0635276	14.1751	0.0591595	0.607324	16	0.00506437	0.0856054	0.0371365	0.461541	0.111335
10	BIPL	2021-03-31	2	0	152726479	343555246	286742514	20437521	5338723	2467269	416143	2883412	2180133	389929	14555549	0.077948	14.0302	0.0594883	0.756095	17	0.00113498	0.0190791	0.00718158	0.532626	0.0953047
10	BIPL	2021-06-30	2	0	143548069	355131426	304101931	21333050	10957253	5066775	1053168	6119943	4484473	1162028	14402016	0.0961161	14.255	0.0600709	0.732764	17	0.00327211	0.0544708	0.0142673	0.472039	0.100329
10	BIPL	2021-09-30	2	0	155654571	363958156	309269515	22166635	16929113	8069967	1471243	9541210	6824919	1855298	14186099	0.0869061	13.952	0.0609044	0.71531	17	0.00509756	0.0836978	0.0221728	0.503297	0.0911383
10	BIPL	2021-12-31	2	0	181176239	408390174	344787956	22511202	23235371	10932140	2119486	13051626	9549614	2131350	14528630	0.0912181	15.3163	0.0551218	0.73168	17	0.00521891	0.0946795	0.0267689	0.525471	0.0801906
11	DIBL	2018-03-31	2	0	131831840	199779474	162702188	15107998	3021450	1834621	485558	2320179	1440068	561514	1874204	0.160704	10.7693	0.0756234	0.620671	13	0.00281067	0.0371667	0.00918323	0.810265	0.0142166
11	DIBL	2018-06-30	2	0	145095314	214023339	175550190	15575420	6423221	3878485	1035155	4913640	2917791	1201880	1856284	0.161158	11.271	0.0727744	0.593815	13	0.00561565	0.0771652	0.0181218	0.826518	0.0127935
11	DIBL	2018-09-30	2	0	149223868	223241379	187311477	16033964	10395212	5967813	1546320	7514133	4411597	1853012	1843833	0.148753	11.6822	0.0718234	0.587107	13	0.00830049	0.115568	0.0267326	0.796662	0.0123562
11	DIBL	2018-12-31	2	0	153306380	231822753	182186634	16750174	14901469	8123136	2248363	10371499	5942917	2509265	2056910	0.150882	10.8767	0.0722542	0.573005	13	0.0108241	0.149805	0.0350403	0.84148	0.013417
11	DIBL	2019-03-31	2	0	158489297	257722031	197845457	17666012	5339325	2375210	541666	2916876	1559948	588727	2253292	0.101448	11.1992	0.0685468	0.534801	14	0.00228435	0.0333254	0.00921617	0.801076	0.0142173
11	DIBL	2019-06-30	2	0	171040292	283610590	205219428	18627143	11681430	4919973	1244326	6164299	3187137	1464755	2369679	0.106522	11.0172	0.0656786	0.517032	14	0.00516467	0.0786355	0.0173476	0.833451	0.0138545
11	DIBL	2019-09-30	2	0	165465184	251149754	19586698	19586698	18721316	7413736	2138841	9552577	4883324	836209	2538712	0.114246	1	0.0779881	0.511205	14	0.00332952	0.0426927	0.0295192	8.44783	0.0153429
11	DIBL	2019-12-31	2	0	177921837	264638618	209952073	22162634	26138948	10523878	2759657	13283535	6658707	3345597	2738605	0.105576	9.47325	0.0837468	0.501275	14	0.0126421	0.150957	0.039767	0.84744	0.0153922
11	DIBL	2020-03-31	2	0	181954931	280455008	226370392	21739894	7706098	2919967	530705	3450672	1875827	874938	2798775	0.0688682	10.4127	0.0775165	0.543612	15	0.00311971	0.0402457	0.0104115	0.803793	0.0153817
11	DIBL	2020-06-30	2	0	189013905	293648427	237251733	23100874	14964279	6166212	1091730	7257942	366210	1783514	2971884	0.0729557	10.2702	0.0786685	0.0504565	15	0.00607364	0.0772055	0.0209986	0.796681	0.0157231
11	DIBL	2020-09-30	2	0	187809276	297787256	234808094	23598324	20650582	9015412	1677074	10692486	5444860	2498930	3029624	0.0812119	9.9502	0.0792456	0.509223	15	0.00839166	0.105894	0.0302747	0.799842	0.0161314
11	DIBL	2020-12-31	2	0	199416405	303262163	237553365	24623698	25981040	11895269	2495305	14390574	7369672	2894381	3082610	0.0960433	9.64735	0.0811961	0.512118	15	0.00954415	0.117545	0.0392244	0.839459	0.0154582
11	DIBL	2021-03-31	2	0	204628628	317353532	245167154	25272202	5339700	2798498	754937	3553435	1893793	799569	3360091	0.141382	9.70106	0.0796342	0.532947	16	0.00251949	0.0316383	0.00881823	0.834649	0.0164204
11	DIBL	2021-06-30	2	0	215946895	319025346	238484642	26314655	10804208	5665345	1741965	7407310	3956119	1755758	3335706	0.16123	9.06281	0.0824845	0.534083	16	0.00550351	0.0667217	0.0177583	0.905496	0.0154469
11	DIBL	2021-09-30	2	0	224514768	321509055	238883237	27150505	16573610	8799986	2641051	11441037	6043243	2656114	3750869	0.159353	8.79848	0.0844471	0.528208	16	0.0082614	0.0978293	0.0273709	0.939851	0.0167066
11	DIBL	2021-12-31	2	0	225364893	351474159	261573620	27567059	22754753	11896526	3656918	15553444	8285564	3089310	4034938	0.16071	9.48863	0.0784327	0.532716	16	0.00878958	0.112065	0.0338475	0.861573	0.017904
12	FBL	2018-03-31	2	0	253381964	484747780	384494543	40436412	7224092	3380058	1523879	4903937	3135434	1217203	23388507	0.210944	9.50862	0.0834174	0.639371	24	0.002511	0.0301017	0.00697282	0.659	0.0923053
12	FBL	2018-06-30	2	0	294017958	554333255	393863733	41465252	15309144	7211184	3224200	10435384	6658366	2410555	23104176	0.210606	9.49865	0.074802	0.638057	24	0.00434857	0.0581343	0.0130088	0.746497	0.0785808
12	FBL	2018-09-30	2	0	296738290	496402888	399423794	42414022	24019408	11049847	4680088	15729935	10130826	3581491	22902061	0.194846	9.41726	0.0854427	0.644048	24	0.00721489	0.0844412	0.0222598	0.742916	0.0771793
12	FBL	2018-12-31	2	0	296444861	599914183	409383802	43498515	35199965	16275106	6259953	22535059	14492257	4837183	23135261	0.17784	9.41144	0.0725079	0.643098	24	0.00806312	0.111203	0.0271291	0.724125	0.0780424
12	FBL	2019-03-31	2	0	297849525	545668864	422132974	45268828	12205025	4944378	1705401	6649779	3790199	1608791	22924281	0.139729	9.32503	0.0829603	0.569974	25	0.00294829	0.0355386	0.00906113	0.705582	0.076966
12	FBL	2019-06-30	2	0	304230783	589277295	454287769	46370516	25730270	10054857	3725392	13780249	7730956	3022280	23352901	0.144786	9.79691	0.0786905	0.561017	25	0.00512879	0.0651768	0.017063	0.669687	0.0767605
12	FBL	2019-09-30	2	0	306795712	601974121	433730567	47841671	41268014	15137199	5207730	20344929	11945542	4427024	23357232	0.126193	9.06596	0.0794746	0.587151	25	0.00735418	0.0925349	0.0251459	0.707342	0.0761329
12	FBL	2019-12-31	2	0	309573002	629852657	457789109	55263873	58398138	21120105	7247357	28367462	17067653	6040632	23475724	0.124103	8.2837	0.087741	0.601663	25	0.00959055	0.109305	0.0335318	0.676235	0.0758326
12	FBL	2020-03-31	2	0	307145245	625445602	460980033	57239650	17201900	6525948	1953645	8479593	4630315	2080183	23790446	0.113571	8.05351	0.0915182	0.546054	26	0.00332592	0.0363416	0.0104341	0.666288	0.0774567
12	FBL	2020-06-30	2	0	300830322	655264781	496367299	58029810	31956993	13217255	3943279	17160534	9114816	3809949	24183198	0.123393	8.55366	0.0885593	0.53115	26	0.00581437	0.065655	0.0201709	0.606064	0.0803882
12	FBL	2020-09-30	2	0	310188295	695185436	514636444	59504488	44300167	19025030	6292592	25317622	13864392	5514552	24959074	0.142044	8.6487	0.0855951	0.547618	26	0.00793249	0.0926746	0.0273668	0.602733	0.0804643
12	FBL	2020-12-31	2	0	318179878	709957954	540635833	60107432	55922010	24534066	8231043	32765109	19401299	6510505	20649632	0.147188	8.99449	0.0846634	0.592133	26	0.00917027	0.108314	0.0345571	0.588529	0.0648992
12	FBL	2021-03-31	2	0	322243733	749945970	549397617	61648510	12022025	5438896	2225743	7664639	4608235	2103240	18783311	0.185139	8.91177	0.0822039	0.601233	27	0.00280452	0.0341166	0.00725238	0.58654	0.0582891
12	FBL	2021-06-30	2	0	343686928	786181188	591850409	63884547	24493924	11915621	4274898	16190519	9518540	4019822	19377700	0.174529	9.26438	0.0812593	0.587908	27	0.0051131	0.0629232	0.0151563	0.580699	0.0563818
12	FBL	2021-09-30	2	0	366929219	833981920	613672486	64734637	38294872	18921255	6414828	25336083	14978343	6069225	19666971	0.167511	9.47982	0.0776212	0.591186	27	0.00727741	0.0937554	0.0226878	0.597924	0.0535988
12	FBL	2021-12-31	2	0	396295362	869612206	644089308	65823322	53868721	25834037	8509193	34343230	20606184	8153180	19544542	0.157962	9.78512	0.0756927	0.600007	27	0.00937565	0.123865	0.0297075	0.61528	0.0493181
13	HBL	2018-03-31	2	0	813506712	2438658562	1933460023	177549129	35277440	18729076	3640851	22369927	16224642	3958028	59781426	0.103206	10.8897	0.0728061	0.725288	71	0.00162303	0.0222926	0.00768007	0.420752	0.0734861
13	HBL	2018-06-30	2	0	886346911	2638920138	2014153927	177824467	71914076	37693548	8526684	46220232	32831670	7570053	60306174	0.118568	11.3266	0.0673853	0.710331	71	0.00286862	0.0425704	0.0142837	0.440059	0.068039
13	HBL	2018-09-30	2	0	906967324	2499728710	1959001090	176381490	111284302	57062280	12058017	69120297	51114403	9015303	66384214	0.108353	11.1066	0.0705603	0.739499	71	0.00360651	0.0511125	0.0228274	0.462974	0.0731936
13	HBL	2018-12-31	2	0	1080440220	3025853150	2137293065	199252211	165282752	81676866	19894045	101570911	77380215	12440943	68465249	0.120364	10.7266	0.0658499	0.761834	71	0.00411155	0.0624382	0.026993	0.505518	0.0633679
13	HBL	2019-03-31	2	0	1018451933	2651823356	2050887292	182691705	48923075	21725577	5591706	27317283	19457087	2841630	63103426	0.114296	11.2259	0.0688929	0.712263	72	0.00107158	0.0155542	0.00819269	0.496591	0.0619601
13	HBL	2019-06-30	2	0	1050811100	3017471220	2160820913	186300263	105621955	44398117	6604573	51002690	40813065	4474931	66049296	0.0625303	11.5986	0.0617405	0.800214	72	0.00148301	0.02402	0.0147137	0.486302	0.0628555
13	HBL	2019-09-30	2	0	1080022209	2932810426	2151040199	190904125	174029514	69046901	13028052	82074953	62489359	9159661	66030122	0.0748612	11.2676	0.0650926	0.761369	72	0.00312317	0.0479804	0.0235429	0.502093	0.0611377
13	HBL	2019-12-31	2	0	1166956994	3227132397	2437597169	224751512	258113896	101323300	24161579	125484879	92236328	15499795	72634967	0.0936082	10.8457	0.0696443	0.735039	72	0.00480296	0.0689641	0.0313973	0.478733	0.0622431
13	HBL	2020-03-31	2	0	1179349348	3191865264	2377632071	235719211	72645814	28013460	5777501	33790961	25639193	4108102	71186230	0.0795297	10.0867	0.07385	0.758759	73	0.00128705	0.0174279	0.00877652	0.496018	0.0603606
13	HBL	2020-06-30	2	0	1149255235	3430895113	2662637431	254606611	143131563	63075176	16643515	79718691	47672039	15188612	72739710	0.116281	10.4578	0.07421	0.598003	73	0.00442701	0.0596552	0.0183845	0.431623	0.0632929
13	HBL	2020-09-30	2	0	1141027109	3553705866	2736067754	257673329	207931102	98784454	24067076	122851530	70284509	25272067	71326910	0.115745	10.6184	0.0725083	0.572109	73	0.00711147	0.0980779	0.0277976	0.417032	0.0625111
13	HBL	2020-12-31	2	0	1223510222	3849062818	2830371390	265495247	271237258	130104318	30594860	160699178	94018405	30913349	70835763	0.112797	10.6607	0.0689766	0.585058	73	0.0080314	0.116437	0.0338016	0.432279	0.0578955
13	HBL	2021-03-31	2	0	1212472231	3539120493	2781565743	261609007	63462902	32469274	8222200	40691474	23901977	8559857	69973896	0.129559	10.6325	0.0739192	0.587395	74	0.00241864	0.03272	0.00917439	0.435896	0.0577118
13	HBL	2021-06-30	2	0	1310290303	4123568109	3113461750	272689178	126863614	64863638	17609343	82472981	46851946	18029970	67546493	0.138805	11.4176	0.0661294	0.568088	74	0.00437242	0.0661191	0.01573	0.420847	0.0515508
13	HBL	2021-09-30	2	0	1371115134	4080698950	3166927396	281388559	192743213	97151867	25722569	122874436	70012984	26985946	74127184	0.133455	11.2546	0.068956	0.569793	74	0.00661307	0.0959028	0.0238077	0.432948	0.0540634
13	HBL	2021-12-31	2	0	1507047097	4317468145	3381998398	283685802	262253962	131419049	36311360	167730409	95784969	35506873	72845186	0.138459	11.9216	0.0657065	0.571065	74	0.008224	0.125163	0.0304389	0.445608	0.0483364
14	HMBL	2018-03-31	2	0	185154575	614454759	505141821	37688362	9848352	3701177	1579458	5280635	2733150	1573570	15956481	0.160378	13.4031	0.0613363	0.51758	26	0.00256092	0.0417521	0.00602351	0.36654	0.0861792
14	HMBL	2018-06-30	2	0	191264333	658391011	523838442	38452351	19781804	7783902	3175552	10959454	5622785	2947232	15884830	0.160529	13.6231	0.0584035	0.513053	26	0.00447642	0.0766463	0.0118226	0.365121	0.0830517
14	HMBL	2018-09-30	2	0	195885909	660704622	509184173	38598245	30562758	11752089	4573806	16325895	8478839	4530567	15527740	0.149653	13.1919	0.0584198	0.519349	26	0.00685717	0.117378	0.0177872	0.384705	0.0792693
14	HMBL	2018-12-31	2	0	226689617	673395781	543577510	37001956	42520197	16222734	6074015	22296749	11616837	6160584	15324500	0.14285	14.6905	0.0549483	0.52101	26	0.00914853	0.166493	0.0240909	0.417033	0.0676012
14	HMBL	2019-03-31	2	0	236674539	711185557	559067331	36968103	14003333	4493888	1782329	6276217	3102182	1508595	14835756	0.127279	15.123	0.051981	0.494276	27	0.00212124	0.040808	0.00631887	0.423338	0.0626842
14	HMBL	2019-06-30	2	0	272914633	838883421	592009324	37543312	30674001	8605529	1594407	10199936	6177296	3175599	14942200	0.0519791	15.7687	0.0447539	0.605621	27	0.00378551	0.0845849	0.0102583	0.460997	0.0547505
14	HMBL	2019-09-30	2	0	260114446	858182726	600897960	40890962	51085549	12886864	5788221	18675085	9439750	5008440	15127712	0.113304	14.6951	0.0476483	0.505473	27	0.0058361	0.122483	0.0150165	0.432876	0.0581579
14	HMBL	2019-12-31	2	0	263948473	859574522	611869248	44237530	72206339	17390952	7347091	24738043	12754190	6583481	15294415	0.101751	13.8315	0.0514644	0.51557	27	0.007659	0.148821	0.020232	0.431381	0.0579447
14	HMBL	2020-03-31	2	0	289457229	881993185	577568991	53618469	20872712	4482044	2288857	6770901	3562300	1638507	14943255	0.109658	10.7718	0.0607924	0.526119	28	0.00185773	0.0305586	0.00508172	0.501165	0.0516251
14	HMBL	2020-06-30	2	0	301337909	917049329	597766772	61286118	40908249	10983012	4787845	15770857	6960093	4290595	15194162	0.117039	9.75371	0.0668297	0.441326	28	0.0046787	0.0700092	0.0119765	0.504106	0.0504223
14	HMBL	2020-09-30	2	0	290687243	951141152	653419600	61313520	60093440	20039696	7043450	27083146	10645111	8527368	13903511	0.117208	10.657	0.0644631	0.393053	28	0.00896541	0.139078	0.0210691	0.444871	0.0478298
14	HMBL	2020-12-31	2	0	321655831	1025618465	680390688	61337751	77121348	29423812	9717271	39141083	14573245	12335448	16417607	0.126	11.0925	0.0598056	0.372326	28	0.0120273	0.201107	0.0286888	0.472752	0.0510409
14	HMBL	2021-03-31	2	0	355792579	1081161747	714443766	60376231	17540956	7514743	2183901	9698644	3724625	3329447	17898494	0.124503	11.8332	0.0558438	0.384036	29	0.00307951	0.055145	0.00695062	0.497999	0.050306
14	HMBL	2021-06-30	2	0	361102403	1166958757	763428688	64209147	35572174	14737770	4910619	19648389	7706723	6451588	18149435	0.138047	11.8897	0.0550226	0.392232	29	0.00552855	0.100478	0.0126292	0.473001	0.0502612
14	HMBL	2021-09-30	2	0	385282765	1181941495	749699982	64673441	54462149	22386677	8063135	30449812	12036570	10213860	17783637	0.14805	11.5921	0.054718	0.395292	29	0.0086416	0.15793	0.0189406	0.513916	0.0461574
14	HMBL	2021-12-31	2	0	411792976	1235191348	771649729	66889263	74358956	30158591	11233579	41392170	16857711	13862271	15986650	0.151072	11.5362	0.054153	0.407268	29	0.0112228	0.207242	0.0244161	0.533653	0.0388221
15	JSBL	2018-03-31	2	0	234528532	430047160	303125266	16612528	6868918	2078617	1068066	3146683	2586621	352242	2666565	0.155493	18.2468	0.0386295	0.822015	12	0.000819078	0.0212034	0.00483346	0.773702	0.0113699
15	JSBL	2018-06-30	2	0	228478689	413978768	310954019	16676578	14010364	4378168	1855717	6233885	4944093	684295	2722959	0.132453	18.6462	0.0402837	0.7931	12	0.00165297	0.0410333	0.0105758	0.734767	0.0119178
15	JSBL	2018-09-30	2	0	231758037	397796337	310286901	16162300	21612768	6644054	2124275	8768329	7476200	756170	2759497	0.098288	19.1982	0.0406296	0.852637	12	0.0019009	0.046786	0.0167021	0.746915	0.0119068
15	JSBL	2018-12-31	2	0	251990918	456754076	321413263	15617026	29997028	8809296	2140838	10950134	9956060	562338	2989888	0.0713683	20.581	0.0341913	0.909218	12	0.00123116	0.036008	0.0192867	0.784009	0.0118651
15	JSBL	2019-03-31	2	0	255664990	475549752	319778994	16172751	9338535	2064556	768159	2832715	2549039	33405	3274557	0.0822569	19.7727	0.0340085	0.899857	13	7.0245e-05	0.00206551	0.00434141	0.799505	0.012808
15	JSBL	2019-06-30	2	0	250020561	456102632	361105376	15825942	19060161	3711272	1571349	5282621	5285235	-441677	3425592	0.0824415	22.8173	0.0346982	1.00049	13	-0.000968372	-0.0279084	0.00813692	0.692376	0.0137012
15	JSBL	2019-09-30	2	0	238392871	430167292	327063913	15882770	30259114	5285454	2320779	7606233	7902328	-577915	3429721	0.0766969	20.5924	0.0369223	1.03893	13	-0.00134347	-0.0363863	0.012287	0.728888	0.0143868
15	JSBL	2019-12-31	2	0	242944509	469820794	369789964	17333255	41594699	7028357	3943204	3508627	10791708	24653	3339941	0.0948006	21.3341	0.0368933	3.07576	13	5.24732e-05	0.00142229	0.0149597	0.65698	0.0137478
15	JSBL	2020-03-31	2	0	235139872	478030451	379246461	18034812	12923470	2541861	1206819	3748680	2907535	382542	3426368	0.093382	21.0286	0.0377273	0.775616	14	0.000800246	0.0212113	0.00531736	0.620019	0.0145716
15	JSBL	2020-06-30	2	0	241608328	494961255	494961255	20224810	24349843	5150434	2975623	8126057	6121471	856326	3564148	0.122203	24.473	0.0408614	0.753314	14	0.00173009	0.0423404	0.0104057	0.488136	0.0147518
15	JSBL	2020-09-30	2	0	241852073	477990169	391952625	20043153	33885978	7301138	4458554	11759692	9246166	1165491	3773093	0.131575	19.5554	0.0419321	0.786259	14	0.00243832	0.0581491	0.0152747	0.617044	0.0156008
15	JSBL	2020-12-31	2	0	250199166	532168402	433062593	20592208	43098990	9777291	6676357	16453648	13019000	1150060	4181836	0.154908	21.0304	0.0386949	0.791253	14	0.00216108	0.0558493	0.0183726	0.577744	0.016714
15	JSBL	2021-03-31	2	0	251453010	519547349	425958860	21319432	9611598	2786273	1078622	3864895	3084162	390083	4417445	0.112221	19.9798	0.0410346	0.797994	15	0.000750813	0.0182971	0.00536289	0.590322	0.0175677
15	JSBL	2021-06-30	2	0	245628910	555251338	448245162	21869549	18845847	5848882	2288751	8137633	6332306	569996	4934885	0.121446	20.4963	0.0393868	0.778151	15	0.00102655	0.0260635	0.0105338	0.547979	0.0200908
15	JSBL	2021-09-30	2	0	251535015	558552707	439084732	22067132	28890545	9054511	3720861	12775372	9790450	1005971	5366699	0.128792	19.8977	0.0395077	0.766353	15	0.00180103	0.0455868	0.0162107	0.572862	0.0213358
15	JSBL	2021-12-31	2	0	254183938	584288854	460705014	22024083	39125436	11894749	5076675	16971424	12722702	1304392	6569829	0.129754	20.9182	0.0376938	0.749654	15	0.00223244	0.0592257	0.0203577	0.551728	0.0258468
16	MCB	2018-03-31	2	0	468508485	1293467776	1005026873	152961751	18214047	10997625	4298185	15295810	7209562	4777140	44208517	0.235982	6.57045	0.118257	0.471342	71	0.00369328	0.0312309	0.00850243	0.466165	0.0943601
16	MCB	2018-06-30	2	0	510735349	1421724208	1018740275	150701092	37714879	22552868	8264222	30817090	16764913	9763116	43111293	0.219124	6.76001	0.105999	0.544014	71	0.0068671	0.0647846	0.015863	0.50134	0.0844102
16	MCB	2018-09-30	2	0	487500519	1295975930	1032649298	148642578	58925849	33910049	11757189	45667238	24629144	14310990	42698289	0.199525	6.9472	0.114695	0.539318	71	0.0110426	0.0962779	0.0261656	0.472087	0.0875861
16	MCB	2018-12-31	2	0	503581323	1498130061	1049037615	149277729	83318994	46014150	17198126	63212276	32090793	21359578	41943509	0.206413	7.02742	0.0996427	0.507667	71	0.0142575	0.143086	0.0307144	0.480041	0.0832904
16	MCB	2019-03-31	2	0	500205010	1365063838	1066012654	150438329	27381919	13478754	3514455	16993209	8170226	5079859	41532284	0.128349	7.08604	0.110206	0.480794	72	0.00372133	0.0337671	0.00987408	0.46923	0.0830305
16	MCB	2019-06-30	2	0	514143288	1573398011	1148631148	150379868	59132742	27799760	7959344	35759104	16279039	10674994	41560868	0.134601	7.6382	0.0955765	0.455242	72	0.00678467	0.0709869	0.0176686	0.447614	0.0808352
16	MCB	2019-09-30	2	0	490255316	1581493237	1145139650	153686406	98449742	42993991	11452655	54446646	24626804	16286709	41757547	0.11633	7.45114	0.097178	0.452311	72	0.0102983	0.105974	0.0271857	0.428118	0.0851751
16	MCB	2019-12-31	2	0	496678874	1515152015	1144763259	168914783	138291896	59616214	16678953	76295167	32670918	23976839	41934421	0.120607	6.77716	0.111484	0.428217	72	0.0158247	0.141946	0.0393467	0.43387	0.0844296
16	MCB	2020-03-31	2	0	480925150	1555215639	1184138883	178645796	39099628	16307700	3887685	20195385	8161432	6519026	41887679	0.0994302	6.62842	0.114869	0.404124	73	0.00419172	0.0364913	0.0104858	0.406139	0.0870981
16	MCB	2020-06-30	2	0	460611078	1667604105	1274682178	184885540	75211630	36012856	7082772	43095628	16192564	13209424	41863368	0.0941712	6.89444	0.110869	0.375736	73	0.0079212	0.0714465	0.0215956	0.361354	0.0908866
16	MCB	2020-09-30	2	0	445039343	1674869137	1274869726	185375508	107035359	55346335	13558863	68905198	24416577	22934833	41893769	0.126676	6.87723	0.110681	0.35435	73	0.0136935	0.123721	0.0330452	0.349086	0.094135
16	MCB	2020-12-31	2	0	462941787	1757462470	1289502304	190101955	136075705	71334491	18135787	89470278	32645782	29037301	45142956	0.133277	6.78321	0.108168	0.364879	73	0.0165223	0.152746	0.0405895	0.359008	0.0975132
16	MCB	2021-03-31	2	0	429356741	1776961711	1313701932	174723585	28347462	15240345	4748936	19989281	8635952	6790074	45888974	0.167526	7.51874	0.0983272	0.432029	74	0.00382117	0.0388618	0.00857663	0.32683	0.106878
16	MCB	2021-06-30	2	0	462537916	1860923359	1441208405	178618286	58201095	31549034	9498605	41047639	17195607	14742672	44883675	0.163203	8.06865	0.0959837	0.418918	74	0.00792223	0.0825373	0.0169534	0.320938	0.0970378
16	MCB	2021-09-30	2	0	481777972	1931097200	1456581239	177642495	89902918	47744507	14382715	62127222	26190413	22555932	44737969	0.159981	8.19951	0.0919904	0.421561	74	0.0116804	0.126974	0.024724	0.330759	0.0928601
16	MCB	2021-12-31	2	0	589711091	1970468448	1411851527	174407408	123334306	59347404	20073736	79421140	35380554	30811047	44156471	0.162759	8.09514	0.0885106	0.44548	74	0.0156364	0.176661	0.0301184	0.417686	0.0748781
17	MCBI	2018-03-31	2	0	38925473	63196034	34717805	10830702	724718	325686	68816	394502	463780	-45381	729	0.0949556	3.2055	0.171383	1.17561	14	-0.000718099	-0.00419003	0.00515358	1.1212	1.87281e-05
17	MCBI	2018-06-30	2	0	52978941	76324947	51637534	10560507	1578157	667680	194217	861897	1176083	-370357	729	0.123066	4.88968	0.138362	1.36453	14	-0.00485237	-0.03507	0.00874786	1.02598	1.37602e-05
17	MCBI	2018-09-30	2	0	57841295	84124850	64084276	10148821	2659902	1161780	260113	1421893	2118113	-779846	729	0.0977904	6.31446	0.12064	1.48964	14	-0.0092701	-0.076841	0.0138102	0.902582	1.26035e-05
17	MCBI	2018-12-31	2	0	62907204	94894435	73307185	10069514	4208875	1903925	399262	2303187	3083172	-1095982	758	0.0948619	7.28011	0.106113	1.33865	14	-0.0115495	-0.108842	0.0200636	0.858131	1.20495e-05
17	MCBI	2019-03-31	2	0	62261010	104544543	77986509	9895764	1994892	840036	69805	909841	1139973	-197125	2355	0.0349919	7.8808	0.094656	1.25294	15	-0.00188556	-0.0199201	0.0080352	0.798356	3.78246e-05
17	MCBI	2019-06-30	2	0	59802594	106890161	83205434	9738625	4368617	1733871	210573	1944444	2219887	-276368	1338	0.0482013	8.54386	0.0911087	1.14166	15	-0.00258553	-0.0283785	0.0162211	0.718734	2.23736e-05
17	MCBI	2019-09-30	2	0	57591498	108003473	81133637	9793456	7154107	2953895	186092	3139987	3311671	-273923	1897	0.0260119	8.28447	0.0906772	1.05468	15	-0.00253624	-0.02797	0.02735	0.709835	3.29389e-05
17	MCBI	2019-12-31	2	0	51309967	105017261	81853511	10466801	9848819	3993758	343319	4337077	4478636	-243612	3340	0.0348589	7.8203	0.0996674	1.03264	15	-0.00231973	-0.0232747	0.0380295	0.626851	6.50946e-05
17	MCBI	2020-03-31	2	0	59759095	117702380	87889956	10274423	2561764	956897	193240	1150137	1091428	6202	9833	0.0754324	8.55425	0.0872915	0.948955	16	5.26922e-05	0.000603635	0.0081298	0.679931	0.000164544
17	MCBI	2020-06-30	2	0	69407484	120447251	96679809	10413295	5233242	2191923	333032	2524955	2268619	50151	27640	0.0636378	9.28427	0.0864552	0.898479	16	0.000416373	0.00481605	0.0181982	0.717911	0.000398228
17	MCBI	2020-09-30	2	0	77758932	128217859	89558068	10647968	7483594	3375816	562471	3938287	3491956	182775	21727	0.0751605	8.41081	0.0830459	0.886669	16	0.0014255	0.0171652	0.0263288	0.868252	0.000279415
17	MCBI	2020-12-31	2	0	84896191	141170886	99253161	10727772	9676435	4395446	678153	5073599	4654830	208316	25395	0.0700829	9.25198	0.0759914	0.917461	16	0.00147563	0.0194184	0.0311356	0.85535	0.00029913
17	MCBI	2021-03-31	2	0	84547179	141435700	100841861	10716760	2246589	1035230	98214	1133444	1074660	54770	29466	0.0437169	9.40973	0.0757713	0.948137	17	0.000387243	0.00511069	0.00731944	0.838414	0.000348515
17	MCBI	2021-06-30	2	0	82325779	142147742	114971198	10781393	4495274	2132368	342933	2475301	2311415	59668	35684	0.0762875	10.6639	0.0758464	0.933791	17	0.00041976	0.00553435	0.0150011	0.716056	0.000433449
17	MCBI	2021-09-30	2	0	90333343	146870886	116322764	10746945	6736867	3170734	559364	3730098	3499415	81464	78858	0.0830303	10.8238	0.0731727	0.938156	17	0.000554664	0.0075802	0.0215886	0.776575	0.000872967
17	MCBI	2021-12-31	2	0	96308562	161267393	122747778	10604555	9202716	4193871	199420	4393291	4753602	100432	124718	0.0216697	11.575	0.0657576	1.08201	17	0.000622767	0.00947065	0.0260057	0.784605	0.00129498
18	MEEBL	2018-03-31	2	0	413093893	769484919	669558737	35451174	9988809	5845171	1777972	7623143	4447138	1065097	6578404	0.177996	18.8868	0.0460713	0.583373	21	0.00138417	0.0300441	0.00759621	0.616964	0.0159247
18	MEEBL	2018-06-30	2	0	405487719	828061434	707296511	37483365	20976213	12478853	3810406	16289259	9173792	4126295	6539295	0.181654	18.8696	0.0452664	0.56318	21	0.00498308	0.110083	0.01507	0.573292	0.016127
18	MEEBL	2018-09-30	2	0	441018135	842420585	711237340	37437239	32746240	19127763	5504600	24632363	13868841	6247569	6529575	0.168099	18.9981	0.0444401	0.563033	21	0.00741621	0.166881	0.0227057	0.620072	0.0148057
18	MEEBL	2018-12-31	2	0	512564522	937915405	785476944	40333055	48624458	28167510	7462503	35630013	19290136	8962200	6771530	0.153472	19.4748	0.0430029	0.541401	21	0.00955545	0.222205	0.030032	0.652552	0.0132111
18	MEEBL	2019-03-31	2	0	493936006	927160078	769481960	40968410	18206399	9097761	1949046	11046807	5483187	2851342	6744620	0.107053	18.7823	0.044187	0.496359	22	0.00307535	0.0695986	0.0098125	0.641907	0.0136548
18	MEEBL	2019-06-30	2	0	483894177	1004140536	841801305	43566662	40007016	20751092	4459615	25210707	11381647	7001747	7319702	0.111471	19.3221	0.043387	0.451461	22	0.00697288	0.160713	0.0206655	0.574832	0.0151267
18	MEEBL	2019-09-30	2	0	472813790	1003999405	838926355	46757347	65922619	33160849	6720128	39880977	17876026	10940050	7329817	0.10194	17.9421	0.0465711	0.448234	22	0.0108965	0.233975	0.0330288	0.563594	0.0155025
18	MEEBL	2019-12-31	2	0	493775346	1121258254	932579114	59015412	94270461	46539381	9320186	55859567	24830659	15232074	8284519	0.0988665	15.8023	0.0526332	0.444519	22	0.0135848	0.258103	0.0415064	0.529473	0.0167779
18	MEEBL	2020-03-31	2	0	472939810	1138311954	928389326	59373224	29833742	14718440	3190937	17909377	6806598	5505456	8343825	0.106957	15.6365	0.052159	0.380058	23	0.00483651	0.0927262	0.0129301	0.50942	0.0176425
18	MEEBL	2020-06-30	2	0	478441624	1260598477	1045419553	63508517	57829237	32355042	5025674	37380716	14349170	11676948	9497314	0.0869054	16.4611	0.0503797	0.383866	23	0.00926302	0.183864	0.0256664	0.457655	0.0198505
18	MEEBL	2020-09-30	2	0	490161818	1323877340	1090544718	71494435	83312498	49755542	7164688	56920230	21889756	18078755	9145146	0.0859978	15.2536	0.0540038	0.384569	23	0.0136559	0.252869	0.0375832	0.449465	0.0186574
18	MEEBL	2020-12-31	2	0	512531930	1521559463	1254430534	69155266	106589059	64848891	10071889	74920780	28808560	22165606	13602974	0.0944927	18.1393	0.0454503	0.38452	23	0.0145677	0.320519	0.04262	0.408577	0.0265407
18	MEEBL	2021-03-31	2	0	522477559	1545233354	1248608378	72541864	24229266	15054622	3562581	18617203	7835599	6101203	13607552	0.147036	17.2122	0.0469456	0.420879	24	0.0039484	0.084106	0.00974262	0.418448	0.0260443
18	MEEBL	2021-06-30	2	0	570221650	1673893409	1369973891	77245477	50116438	31205322	6810877	38016199	16259427	12607932	13275818	0.135901	17.7353	0.0461472	0.427697	24	0.0075321	0.163219	0.0186424	0.416228	0.0232819
18	MEEBL	2021-09-30	2	0	604078479	1697728708	1344156618	81834943	77615000	48518544	10267871	58786415	24847146	19566350	13148126	0.132292	16.4252	0.0482026	0.422668	24	0.011525	0.239095	0.0285785	0.449411	0.0217656
18	MEEBL	2021-12-31	2	0	758086120	1902971400	1455886468	86557775	110072547	68921109	14891800	83812909	34356293	28355157	13338988	0.135291	16.8198	0.0454856	0.409916	24	0.0149005	0.327586	0.0362176	0.520704	0.0175956
19	SAMBL	2018-03-31	2	0	42659101	111254800	51023003	12816648	1838458	635656	403279	1038935	637333	390339	2099397	0.219357	3.98099	0.115201	0.613448	38	0.00350851	0.0304556	0.00571352	0.836076	0.0492133
19	SAMBL	2018-06-30	2	0	49466896	115543429	59901408	12813445	3619687	1263143	492792	1755935	1138775	440401	2119646	0.136142	4.67489	0.110897	0.648529	38	0.00381156	0.0343702	0.0109322	0.825805	0.0428498
19	SAMBL	2018-09-30	2	0	48456969	109736426	62719152	12826052	5427952	1914605	612907	2527512	1750052	549724	2118368	0.112917	4.88998	0.116881	0.692401	38	0.00500949	0.04286	0.0174473	0.772602	0.0437165
19	SAMBL	2018-12-31	2	0	53592255	122764587	65225052	12783755	7555595	2708431	766719	3475150	2258765	682729	2249583	0.101477	5.10218	0.104132	0.649976	38	0.00556129	0.053406	0.022062	0.821651	0.0419759
19	SAMBL	2019-03-31	2	0	53437309	103820249	65116103	13045060	2501791	808442	178006	986448	621197	185637	2257722	0.0711514	4.99163	0.12565	0.629731	39	0.00178806	0.0142304	0.00778694	0.820647	0.0422499
19	SAMBL	2019-06-30	2	0	55842953	122478691	68584747	13177492	5299449	1626366	420674	2047040	1231943	359782	2283799	0.0793807	5.20469	0.10759	0.601817	39	0.00293751	0.0273028	0.0132788	0.814218	0.0408968
19	SAMBL	2019-09-30	2	0	58359721	135094909	67673430	13504611	8791656	2519830	577023	3096853	1903996	519107	2333563	0.065633	5.01114	0.0999639	0.614816	39	0.00384254	0.0384392	0.0186523	0.862373	0.0399858
19	SAMBL	2019-12-31	2	0	61356143	129577407	71881880	14179487	12791334	3519085	846146	4365231	2732037	686458	2623696	0.0661499	5.06943	0.109429	0.625863	39	0.00529767	0.048412	0.0271582	0.853569	0.0427617
19	SAMBL	2020-03-31	2	0	61171817	152786211	72832784	14999582	4204296	1021346	342041	1363387	707097	250693	2636116	0.0813551	4.85565	0.0981737	0.518633	40	0.00164081	0.0167133	0.0066848	0.839894	0.0430936
19	SAMBL	2020-06-30	2	0	61041039	156336383	74164324	15461908	7839377	2008812	863025	2871837	1451295	705064	2637647	0.110088	4.79658	0.0989015	0.505354	40	0.00450992	0.0456001	0.0128493	0.823051	0.043211
19	SAMBL	2020-09-30	2	0	60232235	146137516	76560319	15321053	10767922	2823782	1160066	3983848	2181442	922528	2622736	0.107734	4.99707	0.10484	0.547572	40	0.00631274	0.0602131	0.0193228	0.786729	0.0435437
19	SAMBL	2020-12-31	2	0	65635390	158996403	78425557	15316973	13574834	3698752	1341462	5040214	2984228	1011669	2605952	0.0988198	5.12017	0.0963353	0.592084	40	0.00636284	0.0660489	0.0232631	0.836913	0.0397035
19	SAMBL	2021-03-31	2	0	69148421	171479425	78139989	13952542	3037011	938578	356850	1295428	804314	-335722	3595093	0.1175	5.60041	0.0813657	0.620887	41	-0.0019578	-0.0240617	0.00547341	0.88493	0.051991
19	SAMBL	2021-06-30	2	0	73349199	188537063	81740734	14425545	6393858	2056865	815618	2872483	1621587	121384	3657887	0.127563	5.66639	0.076513	0.564524	41	0.00064382	0.00841452	0.0109096	0.89734	0.0498695
19	SAMBL	2021-09-30	2	0	78518563	203480734	86756566	16153174	10018323	3167838	1185069	4352907	2464364	477941	3827694	0.11829	5.37087	0.0793843	0.566142	41	0.00234883	0.0295881	0.0155682	0.905045	0.0487489
19	SAMBL	2021-12-31	2	0	81177176	201139516	79267272	15900426	13982610	4306145	1470995	5777140	3378580	788978	3882761	0.105202	4.98523	0.0790517	0.584819	41	0.00392254	0.0496199	0.0214087	1.02409	0.0478307
20	SONBL	2018-03-31	2	0	94970941	297326670	215187895	18231237	4657512	1735684	875930	2611614	1783687	660012	8190685	0.188068	11.8033	0.0613172	0.682983	28	0.00221982	0.0362023	0.00583763	0.44134	0.0862441
20	SONBL	2018-06-30	2	0	168218833	372164064	243417213	18202765	9471968	3380374	1569226	4949600	3504898	975982	8166617	0.165671	13.3725	0.0489106	0.708117	28	0.00262245	0.0536172	0.00908302	0.691072	0.0485476
20	SONBL	2018-09-30	2	0	173665608	323272924	241229092	18172449	15114013	5142446	2191922	7334368	5416289	1293608	8082801	0.145026	13.2744	0.056214	0.738481	28	0.0040016	0.0711851	0.0159074	0.71992	0.0465423
20	SONBL	2018-12-31	2	0	186475183	382497788	262378761	17988874	21599792	6952993	3260171	10213164	7420176	1783664	8314484	0.150935	14.5856	0.04703	0.726531	28	0.0046632	0.0991537	0.0181779	0.71071	0.0445876
20	SONBL	2019-03-31	2	0	190370999	326540242	258791136	17774958	7495098	2060226	665268	2725494	2072602	723307	7681372	0.0887604	14.5593	0.0544342	0.76045	29	0.00221506	0.0406925	0.00630926	0.735616	0.0403495
20	SONBL	2019-06-30	2	0	200557037	365360752	287770687	17810820	15454386	3895737	1092490	4988227	4087847	974999	7493735	0.0706913	16.1571	0.0487486	0.819499	29	0.00266859	0.0547419	0.0106627	0.696934	0.0373646
20	SONBL	2019-09-30	2	0	199274964	464344932	280562683	18564697	26985559	5967139	1721770	7688909	6172658	1211090	7666934	0.0638034	15.1127	0.0399804	0.8028	29	0.00260817	0.0652362	0.0128507	0.710269	0.0384741
20	SONBL	2019-12-31	2	0	204901313	442540782	302082985	20213595	38790413	7926166	2861162	10787328	8190466	1906024	7573063	0.0737595	14.9445	0.0456762	0.759267	29	0.004307	0.0942942	0.0179106	0.678295	0.0369596
20	SONBL	2020-03-31	2	0	196784703	436723844	301643110	20449905	11825266	2108676	1168306	3276982	2228803	407461	7723540	0.0987974	14.7503	0.0468257	0.680139	30	0.000932995	0.0199248	0.0048284	0.652376	0.0392487
20	SONBL	2020-06-30	2	0	198541663	482109366	323453582	22799614	23388495	5354965	2062097	7417062	4339061	1129305	7998825	0.0881672	14.1868	0.0472914	0.585011	30	0.00234242	0.0495318	0.0111074	0.613818	0.0402879
20	SONBL	2020-09-30	2	0	187242794	486881174	330649770	21897002	33455328	8140833	2928540	11069373	6535369	1811300	8070962	0.0875358	15.1002	0.044974	0.590401	30	0.00372021	0.0827191	0.0167204	0.566287	0.0431043
20	SONBL	2020-12-31	2	0	164544519	485345223	345498768	23157038	42228185	10655256	3807495	14462751	8857542	2400272	8106586	0.0901648	14.9198	0.0477125	0.612438	30	0.00494549	0.103652	0.021954	0.476252	0.0492668
20	SONBL	2021-03-31	2	0	199786803	544477726	337569432	21822958	8838428	2719862	960971	3680833	2498714	781910	7973569	0.108726	15.4685	0.0400805	0.678845	31	0.00143607	0.0358297	0.00499536	0.591839	0.0399104
20	SONBL	2021-06-30	2	0	175126631	536206693	336818514	22920093	18567944	5704944	2051225	7756169	4920989	1822262	7744723	0.110471	14.6953	0.0427449	0.634461	31	0.00339843	0.079505	0.0106394	0.519944	0.0442236
20	SONBL	2021-09-30	2	0	179207705	509906535	359924912	22768826	28201131	8436950	3039038	11475988	7404713	2357919	7768624	0.107763	15.8078	0.0446529	0.645235	31	0.00462422	0.103559	0.0165461	0.497903	0.0433498
20	SONBL	2021-12-31	2	0	165494796	579488549	403036554	21635541	37133146	10937534	4290235	15227769	10038717	2854147	7891691	0.115537	18.6284	0.0373356	0.659238	31	0.00492529	0.131919	0.0188745	0.41062	0.0476854
21	SCBPL	2018-03-31	2	0	147170178	541641587	406759823	61802453	6783185	4344173	2436099	6780272	2810403	2729213	19175002	0.359138	6.58161	0.114102	0.414497	12	0.00503878	0.0441603	0.00802038	0.361811	0.130291
21	SCBPL	2018-06-30	2	0	153538690	556246348	402724021	64203092	13905847	8987099	4733625	13720724	5629725	5188203	18864377	0.340405	6.27266	0.115422	0.410308	12	0.00932717	0.0808092	0.0161567	0.38125	0.122864
21	SCBPL	2018-09-30	2	0	149039644	546166670	410826586	63824681	21744187	13949811	6373088	20322899	8366731	7773927	18203372	0.293094	6.4368	0.116859	0.41169	12	0.0142336	0.121801	0.0255413	0.36278	0.122138
21	SCBPL	2018-12-31	2	0	279065904	576081336	424898936	67238369	31206960	18830489	9687692	28518181	10886745	11239360	17618487	0.310434	6.31929	0.116717	0.381748	12	0.01951	0.167157	0.0326872	0.656782	0.0631338
21	SCBPL	2019-03-31	2	0	179472322	592002849	437159113	64932027	11174990	6273972	3062003	9335975	2629236	3517738	17326846	0.274005	6.73257	0.109682	0.281624	13	0.0059421	0.0541757	0.0105979	0.410542	0.0965433
21	SCBPL	2019-06-30	2	0	189444766	614754382	438822873	68122445	23435783	13239334	5433945	18673279	5377868	7231460	17450912	0.231865	6.44168	0.110812	0.287998	13	0.0117632	0.106154	0.021536	0.431711	0.0921161
21	SCBPL	2019-09-30	2	0	196975139	600637075	452115500	67975080	37336079	20528347	8089861	28618208	7984153	11432598	16709787	0.216677	6.65119	0.113172	0.278989	13	0.0190341	0.168188	0.0341776	0.435674	0.084832
21	SCBPL	2019-12-31	2	0	218087193	619970585	465628985	72916503	52240154	28186541	10889774	39076315	11128663	16017447	16375109	0.208456	6.38578	0.117613	0.284793	13	0.0258358	0.219668	0.0454643	0.468371	0.0750851
21	SCBPL	2020-03-31	2	0	241445501	679959038	511248434	72261273	15801195	7639000	4253213	11892213	2775982	5308450	16626859	0.26917	7.075	0.106273	0.233429	14	0.00780701	0.0734619	0.0112345	0.472266	0.0688638
21	SCBPL	2020-06-30	2	0	188056363	706038639	546721279	77388330	30218323	15534050	7974330	23508380	5615895	9850927	17547249	0.263891	7.06465	0.109609	0.238889	14	0.0139524	0.127292	0.0220017	0.343971	0.0933085
21	SCBPL	2020-09-30	2	0	178602520	727962257	569697576	78825062	41785623	22170025	9905870	32075895	8397103	11907716	17405374	0.237064	7.22737	0.108282	0.261789	14	0.0163576	0.151065	0.0304549	0.313504	0.0974531
21	SCBPL	2020-12-31	2	0	178216374	721904745	556505923	81677810	52221970	28139597	12800206	40939803	11878809	13132982	18965250	0.245112	6.81343	0.113142	0.290153	14	0.0181921	0.16079	0.0389797	0.320242	0.106417
21	SCBPL	2021-03-31	2	0	213629549	757027295	557885447	74013549	10381678	6021833	2281774	8303607	2814808	3218974	18216946	0.219789	7.53761	0.0977687	0.338986	15	0.00425212	0.0434917	0.00795458	0.382927	0.0852735
21	SCBPL	2021-06-30	2	0	217627894	758213277	588588500	77559923	21586753	12341352	4830743	17172095	5618696	6784193	17971738	0.223783	7.58882	0.102293	0.327199	15	0.00894761	0.0874703	0.0162769	0.369745	0.0825801
21	SCBPL	2021-09-30	2	0	225419537	775122994	596280352	75818792	33258347	18811326	7751947	26563273	8507912	9910112	17657226	0.233083	7.86455	0.0978152	0.320289	15	0.0127852	0.130708	0.0242688	0.378043	0.0783305
21	SCBPL	2021-12-31	2	0	234172617	839425540	626774412	79605256	46852339	26267696	11125687	37393383	11539495	13727672	19544268	0.237463	7.87353	0.094833	0.308597	15	0.0163537	0.172447	0.0312925	0.373615	0.0834609
22	SUMBL	2018-03-31	2	0	89299612	199951491	145914602	10803534	2843713	818636	469921	1288557	1395977	-328266	14300293	0.165249	13.5062	0.0540308	1.08336	13	-0.00164173	-0.0303851	0.00409417	0.611999	0.160138
22	SUMBL	2018-06-30	2	0	89889472	210975479	150061517	6672432	5335676	1591839	1153561	2745400	2815048	-3808137	16333480	0.216198	22.4898	0.0316266	1.02537	13	-0.0180501	-0.570727	0.00754514	0.599017	0.181706
22	SUMBL	2018-09-30	2	0	71437414	137490233	86824082	5497067	7188753	1805646	1574119	3379765	4296948	-4896620	19096674	0.21897	15.7946	0.0399815	1.27137	13	-0.0356143	-0.89077	0.0131329	0.822783	0.26732
22	SUMBL	2018-12-31	2	0	61245877	114627992	84676090	2752603	8452448	1809423	2123142	3932565	5657069	-8751073	21502664	0.251187	30.7622	0.0240134	1.43852	13	-0.0763432	-3.1792	0.0157852	0.723296	0.351088
22	SUMBL	2019-03-31	2	0	57053464	111292258	85526980	1331921	1575643	64487	341407	405894	1343410	-1649454	23001643	0.216678	64.2133	0.0119678	3.30976	14	-0.0148209	-1.2384	0.000579438	0.667081	0.403159
22	SUMBL	2019-06-30	2	0	50924894	112547112	89372901	-1469588	2960919	-208153	682088	473935	2603619	-4376317	25312843	0.230364	-60.8149	-0.0130575	5.49362	14	-0.0388843	2.97792	-0.00184947	0.569802	0.497062
22	SUMBL	2019-09-30	2	0	44635831	102447709	83244165	-4683797	4332512	-797899	973253	175354	3960475	-7945517	28454960	0.224639	-17.7728	-0.0457189	22.5856	14	-0.0775568	1.69638	-0.00778835	0.536204	0.637491
22	SUMBL	2019-12-31	2	0	43242325	105875538	88567490	-5598223	5909299	-1306954	1231979	-74975	5438188	-9450619	28903404	0.208481	-15.8206	-0.0528755	-72.5334	14	-0.0892616	1.68815	-0.0123442	0.488242	0.668405
22	SUMBL	2020-03-31	2	0	37836284	100216958	87754732	-7355371	1476671	-8832042	255963	-8576079	1238484	-1988867	29950731	0.173338	-11.9307	-0.0733945	-0.144411	15	-0.0198456	0.270397	-0.0881292	0.431159	0.791588
22	SUMBL	2020-06-30	2	0	37110654	114472649	99279532	-8459362	2786468	-1105380	1040479	-64901	2503988	-3265986	30113806	0.373404	-11.7361	-0.0738985	-38.5817	15	-0.0285307	0.386079	-0.00965628	0.3738	0.81146
22	SUMBL	2020-09-30	2	0	34091198	112689475	99667196	-10555860	4080994	-1216524	1343960	127436	3772104	-5514095	31884909	0.329322	-9.44188	-0.0936721	29.6	15	-0.0489318	0.522373	-0.0107954	0.34205	0.935283
22	SUMBL	2020-12-31	2	0	31783279	107657879	101887584	-11187471	5114028	-1480700	1495802	15102	5145165	-6947981	32425544	0.29249	-9.10729	-0.103917	340.694	15	-0.0645376	0.62105	-0.0137538	0.311945	1.02021
22	SUMBL	2021-03-31	2	0	30901396	109776281	103679455	-12180612	947588	-314275	162737	-151538	1279809	-1158615	32753547	0.171738	-8.51184	-0.110959	-8.44547	16	-0.0105543	0.0951196	-0.00286287	0.298047	1.05994
22	SUMBL	2021-06-30	2	0	29534604	114503782	110481368	-12670545	1964000	-595827	850346	254519	2580183	-1340464	32686828	0.432966	-8.71954	-0.110656	10.1375	16	-0.0117067	0.105794	-0.00520356	0.267327	1.10673
22	SUMBL	2021-09-30	2	0	29240533	123582401	106155830	-13009287	3115268	-870035	1047473	177438	3952353	-1590929	31586121	0.336238	-8.16	-0.105268	22.2746	16	-0.0128734	0.122292	-0.00704012	0.275449	1.08022
22	SUMBL	2021-12-31	2	0	27043728	112016012	109483658	-14403149	4565026	-1111732	1309443	197711	5435691	-2886924	32750104	0.286842	-7.60137	-0.128581	27.4931	16	-0.0257724	0.200437	-0.00992476	0.247012	1.21101
23	UBL	2018-03-31	2	0	624275785	1770746188	1301388124	155162587	28146657	13854822	7309287	21164109	8654926	2645253	41864821	0.259686	8.38725	0.0876255	0.408944	58	0.00149386	0.0170483	0.00782428	0.4797	0.0670614
23	UBL	2018-06-30	2	0	675129458	1816362633	1315362651	151736616	54164809	28055577	14285989	42341566	18516714	6270704	44601969	0.26375	8.66872	0.0835387	0.437318	58	0.00345234	0.0413262	0.015446	0.513265	0.0660643
23	UBL	2018-09-30	2	0	673446340	1857068458	1334676786	150247447	83884857	41883459	19419226	61302685	28155442	9731464	47233229	0.231499	8.88319	0.0809057	0.459286	58	0.00524023	0.0647696	0.0225535	0.504576	0.0701366
23	UBL	2018-12-31	2	0	715936731	1889599146	1366060048	151269948	113198299	56234271	25071809	81306080	38826761	15226095	55893025	0.221486	9.03061	0.080054	0.477538	58	0.00805784	0.100655	0.0297599	0.524089	0.0780698
23	UBL	2019-03-31	2	0	635622358	1753784529	1344354393	155063613	31400113	14658582	4974424	19633006	8950871	4163801	57362100	0.158421	8.6697	0.0884166	0.455909	59	0.00237418	0.0268522	0.00835826	0.472809	0.0902456
23	UBL	2019-06-30	2	0	641827483	1948038820	1447902189	161948126	66564781	29922784	12143871	42066655	19212719	9542777	63572333	0.182437	8.94053	0.0831339	0.456721	59	0.00489866	0.0589249	0.0153605	0.443281	0.0990489
23	UBL	2019-09-30	2	0	625659119	2009659296	1419385881	165313531	111986740	45347711	17415605	62763316	29243956	14403334	63964278	0.155515	8.58602	0.0822595	0.46594	59	0.00716705	0.0871274	0.0225649	0.440796	0.102235
23	UBL	2019-12-31	2	0	636219771	1893694707	1467063461	169068883	153676364	61774496	21676331	83450827	40208862	19133774	63230361	0.141052	8.67731	0.0892799	0.481827	59	0.0101039	0.113171	0.0326211	0.433669	0.0993845
23	UBL	2020-03-31	2	0	622621845	1944457504	1492539424	165401805	43380353	17342525	4665869	22008394	9473593	5059981	66901968	0.107557	9.02372	0.0850632	0.430454	60	0.00260226	0.0305921	0.00891895	0.417156	0.107452
23	UBL	2020-06-30	2	0	584968433	2017805247	1588676606	175834268	86344633	39120810	8926460	48047270	19161083	11400778	70147924	0.103382	9.03508	0.0871413	0.398796	60	0.00565009	0.0648382	0.0193878	0.368211	0.119917
23	UBL	2020-09-30	2	0	538287374	1992062257	1580950910	178929029	120915352	58212110	13030582	71242692	29048422	16069342	73993623	0.107766	8.83563	0.089821	0.407739	60	0.00806669	0.0898085	0.029222	0.340483	0.137461
23	UBL	2020-12-31	2	0	530279496	2049583313	1640211901	184072907	152003210	74959172	17094339	92053511	40060602	20898783	71755668	0.11246	8.91066	0.0898099	0.435188	60	0.0101966	0.113535	0.0365729	0.323299	0.135317
23	UBL	2021-03-31	2	0	540710244	2174940733	1636747516	176473180	31825591	16857865	5783381	22641246	9852826	7404677	69494556	0.181721	9.27477	0.0811393	0.435172	61	0.00340454	0.0419592	0.00775095	0.330357	0.128525
23	UBL	2021-06-30	2	0	557240340	2398283712	1849832299	181696881	67751048	35088906	11429493	46518399	20198825	14997307	71166060	0.168698	10.1809	0.0757612	0.434212	61	0.00625335	0.0825403	0.0146308	0.301238	0.127712
23	UBL	2021-09-30	2	0	566913171	2519801806	1809736725	185991316	109058338	53689486	17283128	70972614	31202319	22760338	75413229	0.158476	9.73022	0.0738119	0.439639	61	0.00903259	0.122373	0.021307	0.313257	0.133024
23	UBL	2021-12-31	2	0	646188457	2618165907	1750943765	204642547	147974155	71758524	23379048	95137572	42745343	30882123	74703857	0.157994	8.55611	0.0781626	0.4493	61	0.0117953	0.150908	0.0274079	0.369052	0.115607
24	SMEBL	2018-03-31	3	0	2240151	10250684	6031217	-717507	177226	24998	3090	28088	217459	-220512	5239612	0.0174354	-8.4058	-0.069996	7.74206	17	-0.0215119	0.307331	0.00243867	0.371426	2.33895
24	SMEBL	2018-12-31	3	0	2230763	9638496	5721008	-1693862	741444	17784	12117	29901	839127	-825938	5257662	0.0163424	-3.37749	-0.175739	28.0635	17	-0.0856916	0.487606	0.0018451	0.389925	2.35689
24	SMEBL	2019-03-31	3	0	2118264	9183325	5406350	-1911244	181836	-56122	1877	-54245	227891	-249826	5268413	0.0103225	-2.82871	-0.208121	-4.20114	18	-0.0272043	0.130714	-0.00611129	0.39181	2.48714
24	SMEBL	2019-06-30	3	0	2085919	9983878	6187476	-2230420	373849	-130028	4107	-125921	440472	-506305	5274912	0.0109857	-2.77413	-0.223402	-3.498	18	-0.0507123	0.227	-0.0130238	0.33712	2.52882
24	SMEBL	2019-09-30	3	0	1903939	9923158	6185837	-2427283	572599	-248085	6362	-241723	656304	-784362	5259161	0.0111107	-2.54846	-0.244608	-2.71511	18	-0.0790436	0.323144	-0.0250006	0.30779	2.76225
24	SMEBL	2019-12-31	3	0	1907995	10152001	7500708	-2512445	776306	-373313	13167	-360146	877195	-1072309	5257050	0.0169611	-2.98542	-0.247483	-2.43566	18	-0.105625	0.426799	-0.0367724	0.254375	2.75527
24	SMEBL	2020-03-31	3	0	1690311	100614308	6710552	-2680040	232012	-108546	2369	-106177	225637	-318959	5227402	0.0102107	-2.5039	-0.0266368	-2.1251	19	-0.00317012	0.119013	-0.00107883	0.251889	3.09257
24	SMEBL	2020-06-30	3	0	1590991	10915769	7930431	-2815236	422997	-198247	4439	-193808	441984	-607608	5248074	0.0104942	-2.81697	-0.257905	-2.28053	19	-0.0556633	0.215828	-0.0181615	0.200618	3.29862
24	SMEBL	2020-09-30	3	0	1492946	9886047	7812699	-3031907	583559	-235448	7815	-227633	660699	-821013	5232976	0.013392	-2.57683	-0.306685	-2.90247	19	-0.0830477	0.270791	-0.0238162	0.191092	3.50513
24	SMEBL	2020-12-31	3	0	1530344	9941087	7602262	-3160083	738948	-269715	14934	-254781	837299	-977164	5392627	0.0202098	-2.40572	-0.317881	-3.28635	19	-0.0982955	0.309221	-0.0271313	0.201301	3.5238
24	SMEBL	2021-03-31	3	0	1502394	9889389	7199885	-3423837	164473	-20234	4123	-16111	233958	-261626	5229802	0.0250679	-2.10287	-0.346213	-14.5216	20	-0.0264552	0.0764131	-0.00204603	0.208669	3.48098
24	SMEBL	2021-06-30	3	0	1595135	8971951	8200202	-3641136	293393	-51742	7984	-43758	451943	-481512	5241441	0.0272126	-2.2521	-0.405835	-10.3282	20	-0.0536686	0.132242	-0.00576708	0.194524	3.28589
24	SMEBL	2021-09-30	3	0	1577202	9541146	8330746	-3839845	468314	-52293	11337	-40956	667173	-672989	5228331	0.0242081	-2.16955	-0.402451	-16.29	20	-0.0705354	0.175265	-0.00548079	0.189323	3.31494
24	SMEBL	2021-12-31	3	0	1596181	8608327	8248271	-4260976	609592	-108045	19683	-88362	911354	-942421	5221619	0.0322888	-1.93577	-0.494983	-10.3139	20	-0.109478	0.221175	-0.0125512	0.193517	3.27132
25	PPCBL	2018-03-31	3	0	9909855	22592106	4674091	14801404	1313329	1209261	121355	1330616	1019986	298242	1605893	0.0924026	0.315787	0.655158	0.766552	63	0.0132012	0.0201496	0.0535258	2.12017	0.16205
25	PPCBL	2018-06-30	3	0	10207775	23181295	5324183	14232522	1845307	1695188	155664	1850852	1565429	119853	1605893	0.0843567	0.374086	0.613966	0.845788	63	0.00517025	0.00842107	0.0731274	1.91725	0.157321
25	PPCBL	2018-09-30	3	0	10029300	22399615	4664051	14192613	360002	318780	58509	377289	312622	64667	1605893	0.162524	0.328625	0.63361	0.828601	63	0.00288697	0.00455638	0.0142315	2.15034	0.16012
25	PPCBL	2018-12-31	3	0	9510621	23823832	5923197	14185466	896986	813521	92459	905980	783467	89986	1605893	0.103077	0.417554	0.595432	0.864773	63	0.00377714	0.00634353	0.0341474	1.60566	0.168853
25	PPCBL	2019-03-31	3	0	9358608	22237912	4547057	14251026	1332719	1169245	127243	1296488	1105586	158375	1605893	0.0954762	0.319069	0.640844	0.852755	64	0.00712185	0.0111132	0.0525789	2.05817	0.171595
25	PPCBL	2019-06-30	3	0	9861768	22455248	4579982	14198081	1910233	1702722	160725	1863447	1432082	262356	1491727	0.084139	0.322578	0.632283	0.768512	64	0.0116835	0.0184783	0.0758274	2.15323	0.151264
25	PPCBL	2019-09-30	3	0	10193468	22022271	4251661	14187751	432965	340586	58689	399275	351513	47762	1511356	0.135551	0.299671	0.644246	0.880378	64	0.0021688	0.00336643	0.0154655	2.39753	0.148267
25	PPCBL	2019-12-31	3	0	10397173	14343340	4612385	14343340	1041603	902896	97434	1000330	914877	52185	1549418	0.0935424	0.32157	1	0.914575	64	0.00363827	0.00363827	0.0629488	2.25419	0.149023
25	PPCBL	2020-03-31	3	0	10392269	22120602	4264724	14389854	466569	327466	33527	360993	355900	5063	1549418	0.0718586	0.29637	0.650518	0.985892	65	0.000228882	0.000351845	0.0148037	2.4368	0.149093
25	PPCBL	2020-06-30	3	0	10373331	25325868	4620648	14609547	2043486	1728146	162986	1891132	1677666	149300	1597673	0.0797588	0.316276	0.576863	0.887123	65	0.00589516	0.0102193	0.0682364	2.24499	0.154017
25	PPCBL	2020-09-30	3	0	10062327	25462079	4260925	14956483	404538	320251	66776	387027	334213	27223	1631863	0.165067	0.284888	0.587402	0.863539	65	0.00106916	0.00182015	0.0125776	2.36154	0.162176
25	PPCBL	2020-12-31	3	0	9424938	26079375	4678049	14831913	532225	490802	44630	535432	430598	42681	1684655	0.0838555	0.315404	0.568722	0.804207	65	0.00163658	0.00287765	0.0188195	2.01472	0.178744
25	PPCBL	2021-03-31	3	0	8838381	25385804	4074994	14479119	421479	359516	31078	390594	462380	-163486	1675504	0.0737356	0.281439	0.570363	1.18379	66	-0.00644006	-0.0112912	0.0141621	2.16893	0.189571
25	PPCBL	2021-06-30	3	0	8885150	24887978	4154591	14702884	1875090	1639386	464503	2103889	1592440	302913	1703605	0.247723	0.28257	0.590762	0.756903	66	0.0121711	0.0206023	0.0658706	2.13863	0.191736
25	PPCBL	2021-09-30	3	0	8450362	24818263	4003740	14080354	400461	349167	29002	378169	354909	23260	1703605	0.0724215	0.284349	0.567338	0.938493	66	0.000937213	0.00165195	0.014069	2.11062	0.201601
25	PPCBL	2021-12-31	3	0	7388387	24899881	4125077	14633696	541497	506279	80659	586938	479558	12305	1726380	0.148956	0.281889	0.587701	0.817051	66	0.000494179	0.000840868	0.0203326	1.79109	0.233661
26	ZTBL	2018-03-31	3	1	139869510	22758618	62025952	75047698	5674810	3408699	1077793	4486492	2991766	-1359207	8767694	0.189926	0.826487	3.29755	0.666839	16	-0.0597227	-0.0181112	0.149776	2.25502	0.0626848
26	ZTBL	2018-06-30	3	1	138262196	229097301	61140389	72245124	7338807	3191268	2025736	5217004	6347112	-3814705	8266575	0.276031	0.846291	0.315347	1.21662	16	-0.016651	-0.0528022	0.0139297	2.26139	0.0597891
26	ZTBL	2018-09-30	3	1	137744532	212448902	52817299	71715222	12936206	6830536	2583303	9413839	9111720	-4192823	9830935	0.199696	0.736487	0.337565	0.967907	16	-0.0197357	-0.0584649	0.0321514	2.60794	0.0713708
26	ZTBL	2018-12-31	3	1	135653486	202475572	40406422	73863425	18500405	10351186	1939108	12290294	12344545	-667555	5969009	0.104814	0.547042	0.364802	1.00441	16	-0.00329697	-0.00903769	0.0511231	3.35723	0.0440019
26	ZTBL	2019-03-31	3	1	128100329	195056525	37693050	69755396	4990817	2948030	436472	3384502	3033133	-3675648	9265070	0.087455	0.54036	0.357616	0.896183	17	-0.018844	-0.0526934	0.0151137	3.39851	0.0723267
26	ZTBL	2019-06-30	3	1	127271235	200144580	39741099	67107975	6722780	2567846	907240	3475086	6226229	-6131094	8720368	0.13495	0.592196	0.335297	1.79168	17	-0.0306333	-0.0913616	0.01283	3.20251	0.068518
26	ZTBL	2019-09-30	3	1	124716365	199471497	41039563	63844779	11614672	4835892	1223466	6059358	9357405	-9140575	11223891	0.105338	0.642802	0.32007	1.54429	17	-0.045824	-0.143169	0.0242435	3.03893	0.0899953
26	ZTBL	2019-12-31	3	1	109687698	199898575	46002211	57634564	17884088	8627552	1792878	10420430	12740356	-17594361	27468251	0.10025	0.798171	0.288319	1.22263	17	-0.0880164	-0.305274	0.0431596	2.3844	0.250422
26	ZTBL	2020-03-31	3	1	101286593	181778128	46084962	53220994	4945446	2199943	241145	2441088	2938009	-4867170	29494355	0.048761	0.865917	0.29278	1.20357	18	-0.0267753	-0.0914521	0.0121024	2.19782	0.291197
26	ZTBL	2020-06-30	3	1	99276924	182348275	44699917	48713524	7279995	2188313	3763374	5951687	5850852	-8646554	31840872	0.516947	0.917608	0.267146	0.983058	18	-0.0474178	-0.177498	0.0120007	2.22096	0.320728
26	ZTBL	2020-09-30	3	1	94591663	201933669	48937739	45180334	12011989	4683527	657594	5341121	8607537	-12624126	27205818	0.0547448	1.08316	0.223738	1.61156	18	-0.0625162	-0.279416	0.0231934	1.9329	0.287613
26	ZTBL	2020-12-31	3	1	102656270	210706251	48200890	57587852	18041618	8457835	1288742	9746577	11333137	-2344173	27205818	0.0714316	0.836998	0.273309	1.16278	18	-0.0111253	-0.040706	0.0401404	2.12976	0.265019
26	ZTBL	2021-03-31	3	1	95173703	220880864	48874918	54753771	5100741	3027205	300821	3328026	2619199	-2444299	26161829	0.0589759	0.892631	0.247888	0.787013	19	-0.0110661	-0.0446417	0.0137051	1.94729	0.274885
26	ZTBL	2021-06-30	3	1	94296466	238885202	49735360	55935688	10797787	6059665	673520	6733185	5294971	1911884	25602869	0.0623757	0.889153	0.234153	0.786399	19	0.00800336	0.03418	0.0253664	1.89596	0.271515
26	ZTBL	2021-09-30	3	1	91643188	242393100	44285747	54243378	16337301	8914958	894243	9809201	8303420	-3027653	23789583	0.0547363	0.816427	0.223783	0.846493	19	-0.0124907	-0.0558161	0.0367789	2.06936	0.259589
26	ZTBL	2021-12-31	3	1	91822307	254931978	42495389	54790438	22526158	12281958	1363990	13645948	11088899	-1800160	23392883	0.0605514	0.775599	0.214922	0.812615	19	-0.00706133	-0.0328554	0.0481774	2.16076	0.254763
27	APMBL	2018-03-31	4	1	691651	1191437	493638	593344	75239	64818	73228	138046	45384	-31199	-10919	0.973272	0.831959	0.498007	0.32876	34	-0.026186	-0.0525816	0.0544032	1.40113	-0.0157869
27	APMBL	2018-06-30	4	1	744755	1122891	433647	562106	164260	139387	158800	298187	96809	-62436	-14212	0.96676	0.771468	0.500588	0.324659	34	-0.0556029	-0.111075	0.124132	1.71742	-0.0190828
27	APMBL	2018-09-30	4	1	804483	1160809	483889	534169	255194	217833	247462	465295	149542	90373	-17142	0.969701	0.905872	0.46017	0.321392	34	0.0778535	0.169184	0.187656	1.66254	-0.0213081
27	APMBL	2018-12-31	4	1	978030	1296601	552311	511483	316800	279439	265462	544901	390978	-114209	11231	0.837948	1.07982	0.39448	0.717521	34	-0.0880834	-0.22329	0.215517	1.7708	0.0114833
27	APMBL	2019-03-31	4	1	1142212	1533040	678917	470421	127000	106937	126666	233603	65708	39912	0	0.99737	1.44321	0.306855	0.281281	35	0.0260345	0.0848432	0.0697549	1.6824	0
27	APMBL	2019-06-30	4	1	1213439	1733457	700943	544997	243238	187249	112498	299747	236987	33949	17461	0.462502	1.28614	0.314399	0.790623	35	0.0195846	0.0622921	0.108021	1.73115	0.0143897
27	APMBL	2019-09-30	4	1	1156754	1953270	957570	517626	376461	282553	129141	411694	357110	6578	17931	0.34304	1.84993	0.265005	0.867416	35	0.00336769	0.012708	0.144656	1.20801	0.0155011
27	APMBL	2019-12-31	4	1	1234714	1946246	953719	525993	521259	393437	151338	544775	474390	14946	23342	0.290332	1.81318	0.27026	0.8708	35	0.0076794	0.0284148	0.202152	1.29463	0.0189048
27	APMBL	2020-03-31	4	0	1254516	1925473	965031	541669	129789	84699	18493	103192	105735	-34324	41600	0.142485	1.78159	0.281317	1.02464	36	-0.0178263	-0.0633671	0.0439887	1.29997	0.0331602
27	APMBL	2020-06-30	4	0	1129508	1948765	1001851	529294	267519	183233	22420	205653	192701	-4735	42271	0.0838071	1.89281	0.271605	0.93702	36	-0.00242974	-0.00894588	0.0940252	1.12742	0.0374243
27	APMBL	2020-09-30	4	0	1013180	2172403	1072084	718561	349791	225075	33103	258178	286033	-92432	33984	0.0946365	1.49199	0.330768	1.10789	36	-0.0425483	-0.128635	0.103606	0.945057	0.0335419
27	APMBL	2020-12-31	4	0	955643	1983839	1055183	553440	449812	286321	60436	346757	396495	-257554	118798	0.134358	1.90659	0.278974	1.14344	36	-0.129826	-0.465369	0.144327	0.905666	0.124312
27	APMBL	2021-03-31	4	0	1271196	2181963	1123860	649659	139615	101028	32193	133221	120656	-53781	141672	0.230584	1.72992	0.297741	0.905683	37	-0.024648	-0.0827834	0.0463014	1.1311	0.111448
27	APMBL	2021-06-30	4	0	1713882	2508179	1461106	703235	305009	226648	67029	293677	261123	510	80140	0.219761	2.07769	0.280377	0.88915	37	0.000203335	0.00072522	0.0903636	1.173	0.0467593
27	APMBL	2021-09-30	4	0	2043817	3032129	2028876	724763	517775	392880	99261	492141	413825	21323	66663	0.191707	2.79936	0.239028	0.840867	37	0.00703235	0.0294207	0.129572	1.00736	0.0326169
27	APMBL	2021-12-31	4	0	2430141	3371238	2272272	757325	774971	590401	142247	732648	600524	53885	63861	0.183551	3.00039	0.224643	0.819662	37	0.0159837	0.0711518	0.175129	1.06948	0.0262787
28	AMBL	2018-03-31	4	0	6139284	14094057	12524653	1035449	432795	270409	85213619	85484028	319018	15528	968	196.891	12.0959	0.0734671	0.0037319	15	0.00110174	0.0149964	0.019186	0.490176	0.000157673
28	AMBL	2018-06-30	4	0	7447467	15932987	14526096	1051860	938842	581685	248266	829951	763294	32370	976276	0.264439	13.8099	0.0660178	0.919686	15	0.00203163	0.0307741	0.0365082	0.512696	0.131088
28	AMBL	2018-09-30	4	0	8404191	15917977	14391980	1165266	1520809	946074	327483	1273557	1162486	46315	1000119	0.215335	12.3508	0.0732044	0.912787	15	0.0029096	0.0397463	0.0594343	0.58395	0.119002
28	AMBL	2018-12-31	4	0	9165740	17623047	15866331	1473746	2157836	1357037	276285	1633322	1595647	53261	1109836	0.128038	10.766	0.0836261	0.976934	15	0.00302224	0.0361399	0.0770035	0.577685	0.121085
28	AMBL	2019-03-31	4	0	9219930	17428992	15529059	1602949	647392	404506	56193	460699	427099	29456	1168921	0.086799	9.68781	0.0919703	0.927067	16	0.00169006	0.0183761	0.0232088	0.593721	0.126782
28	AMBL	2019-06-30	4	0	9323959	18744517	16817664	1613018	1379349	847938	103418	951356	891969	40873	1214029	0.0749759	10.4262	0.0860528	0.937576	16	0.00218053	0.0253395	0.0452366	0.554415	0.130205
28	AMBL	2019-09-30	4	0	8985652	18780054	16848352	1628504	2118509	1261525	328906	1590431	1355795	56358	135604	0.155254	10.3459	0.0867146	0.85247	16	0.00300095	0.0346072	0.0671737	0.533325	0.0150912
28	AMBL	2019-12-31	4	0	8779226	20543254	18317084	1874327	2899785	1690704	489255	2179959	1795186	53525	125105	0.168721	9.77262	0.0912381	0.823495	16	0.00260548	0.0285569	0.0822997	0.479292	0.0142501
28	AMBL	2020-03-31	4	0	9176398	20138812	17879769	2038567	802362	447004	95768	542772	480189	14510	159165	0.119358	8.77075	0.101226	0.884697	17	0.000720499	0.00711774	0.0221961	0.513228	0.017345
28	AMBL	2020-06-30	4	0	9482762	24060294	21754872	2052544	1687984	982597	113877	1096474	998182	29593	200248	0.0674633	10.599	0.0853084	0.910356	17	0.00122995	0.0144177	0.0408389	0.435891	0.0211171
28	AMBL	2020-09-30	4	0	10178313	25722479	23423129	2058227	2513186	1469563	151336	1620899	1507966	35430	207154	0.0602168	11.3802	0.0800167	0.930327	17	0.00137739	0.0172138	0.0571315	0.434541	0.0203525
28	AMBL	2020-12-31	4	0	10119920	28831387	26178887	2259248	3418310	2029043	177129	2206172	2069031	37219	217095	0.0518177	11.5874	0.0783607	0.937838	17	0.00129092	0.0164741	0.0703762	0.386568	0.0214522
28	AMBL	2021-03-31	4	0	10508241	22526878	19650293	2416631	847984	525803	32488	558291	514258	7445	248566	0.038312	8.13128	0.107278	0.921129	18	0.000330494	0.00308074	0.0233411	0.534763	0.0236544
28	AMBL	2021-06-30	4	0	10591542	24960454	22184548	2417083	1659269	1007476	62732	1070208	1018629	7897	263137	0.037807	9.17823	0.0968365	0.951805	18	0.00031638	0.00326716	0.0403629	0.477429	0.0248441
28	AMBL	2021-09-30	4	0	10679349	24757470	22071163	2422700	2500532	1481309	102944	1584253	1526990	9339	277093	0.0411688	9.11015	0.0978573	0.963855	18	0.000377219	0.00385479	0.0598328	0.48386	0.0259466
29	FINCA	2018-06-30	4	0	16836762	28181167	21045129	3745074	3018387	2187573	334487	2522060	1600577	461082	59211	0.110816	5.61942	0.132893	0.634631	10	0.0163614	0.123117	0.0776254	0.800031	0.00351677
29	FINCA	2018-09-30	4	0	18316082	29820323	22039490	4001052	4718289	3413247	534130	3947377	2462974	721297	97531	0.113204	5.50842	0.134172	0.623952	10	0.0241881	0.180277	0.11446	0.831057	0.00532488
29	FINCA	2018-12-31	4	0	20580529	32279760	23741812	4032389	6531286	4702881	801885	5504766	3453480	956480	85182	0.122776	5.88778	0.12492	0.627362	10	0.029631	0.237199	0.145691	0.866847	0.00413896
29	FINCA	2019-03-31	4	0	21765638	32221116	24263047	4282062	1988482	1389684	190944	1580628	974392	247644	165522	0.096025	5.66621	0.132896	0.616459	11	0.00768577	0.0578329	0.0431296	0.897069	0.00760474
29	FINCA	2019-06-30	4	0	21714407	38434191	24851901	4426501	4045840	2777846	440079	3217925	2044785	387463	121747	0.108773	5.61434	0.115171	0.635436	11	0.0100812	0.0875326	0.0722754	0.873752	0.00560674
29	FINCA	2019-09-30	4	0	21899459	36532616	23396864	4571046	6231595	4164473	656645	4821118	3124338	527531	239745	0.105374	5.11849	0.125122	0.648053	11	0.01444	0.115407	0.113993	0.936	0.0109475
29	FINCA	2019-12-31	4	0	22038804	37311889	23911342	4718307	8312159	5314385	954484	6268869	4102037	653352	233321	0.11483	5.06778	0.126456	0.65435	11	0.0175106	0.138472	0.142431	0.921688	0.0105868
29	FINCA	2020-03-31	4	0	22109976	36588139	23184155	4724753	2167873	1328157	248563	1576720	1022530	-18177	701866	0.114658	4.90696	0.129133	0.648517	12	-0.0004968	-0.00384719	0.0363002	0.953668	0.0317443
29	FINCA	2020-06-30	4	0	20738372	38433855	25484386	4503390	4430148	2796725	471157	3267882	1938469	183763	490870	0.106352	5.65893	0.117172	0.593188	12	0.00478128	0.0408055	0.0727672	0.813768	0.0236696
29	FINCA	2020-09-30	4	0	21821723	38490058	25253499	4794771	6588455	4240525	627028	4867553	2887713	476073	596861	0.0951707	5.26688	0.124572	0.593258	12	0.0123687	0.09929	0.110172	0.864107	0.0273517
29	FINCA	2020-12-31	4	0	21246109	39850881	26082761	5243475	8628539	5589780	845440	6435220	3761042	904663	596861	0.0979818	4.97433	0.131577	0.584447	12	0.0227012	0.172531	0.140267	0.814565	0.0280927
29	FINCA	2021-03-31	4	0	21012426	39606556	25962432	5239865	1820980	1153880	201037	1354917	858261	-5212	640507	0.1104	4.95479	0.132298	0.633442	13	-0.000131594	-0.000994682	0.0291336	0.80934	0.0304823
29	FINCA	2021-06-30	4	0	20926257	38178434	25228730	4714058	3143271	1825796	410657	2236453	1804740	-540325	691200	0.130646	5.35181	0.123474	0.806965	13	-0.0141526	-0.11462	0.0478227	0.829461	0.0330303
29	FINCA	2021-09-30	4	0	19804692	37979536	25658050	3925024	3953548	1983131	614756	2597887	2809231	-1326307	0	0.155495	6.53704	0.103346	1.08135	13	-0.0349216	-0.337911	0.0522158	0.771871	0
29	FINCA	2021-12-31	4	0	18827194	37052458	25419127	3737612	5156247	2533167	924146	3457313	3554558	-1522523	868535	0.179228	6.8009	0.100874	1.02813	13	-0.041091	-0.407352	0.068367	0.74067	0.0461319
30	KMBL	2018-03-31	4	0	34711817	61061092	47037285	6729310	2525570	1105705	289419	1395124	1257640	467731	134298	0.114596	6.98991	0.110206	0.901454	18	0.00766005	0.0695065	0.0181082	0.737964	0.00386894
30	KMBL	2018-06-30	4	0	37026714	61810576	47648499	7154893	5587344	3717156	746639	4463795	2579974	1000011	182021	0.13363	6.65957	0.115755	0.577978	18	0.0161786	0.139766	0.0601379	0.77708	0.00491594
30	KMBL	2018-09-30	4	0	38823770	61260285	47053859	7487781	2503453	5264508	954543	6219051	3905601	1528916	222924	0.381291	6.28409	0.122229	0.628006	18	0.0249577	0.204188	0.0859367	0.825092	0.00574195
30	KMBL	2018-12-31	4	0	43374302	70471952	56017988	8199450	11926025	7335920	1638551	8974471	4706553	2458786	214024	0.137393	6.83192	0.116351	0.524438	18	0.0348903	0.299872	0.104097	0.774292	0.00493435
30	KMBL	2019-03-31	4	0	7589682	70400085	54567770	8667424	3609003	2188503	312792	2501295	1669085	590390	276525	0.0866699	6.29573	0.123117	0.667288	19	0.00838621	0.068116	0.0310867	0.139087	0.0364343
30	KMBL	2019-06-30	4	0	47807901	74345772	56713890	8957653	7234269	4256081	810163	5066244	2845403	1275278	43500531	0.11199	6.33133	0.120486	0.56164	19	0.0171533	0.142367	0.0572471	0.842966	0.909903
30	KMBL	2019-09-30	4	0	49278490	75440521	58839208	9120754	11210983	6478307	1126275	7604582	5512785	1473096	1473096	0.100462	6.45113	0.1209	0.724929	19	0.0195266	0.16151	0.085873	0.837511	0.0298933
30	KMBL	2019-12-30	4	0	53541152	81493128	63882349	9398650	15258718	8459504	1973457	10432961	5635527	1836169	760829	0.129333	6.79697	0.115331	0.540166	19	0.0225316	0.195365	0.103806	0.838121	0.0142102
30	KMBL	2020-03-31	4	0	55490031	83109066	65221241	9485352	4342248	2360252	413034	2773286	2603128	96389	1597956	0.0951199	6.876	0.114131	0.938644	20	0.00115979	0.0101619	0.0283995	0.850797	0.0287972
30	KMBL	2020-06-30	4	0	55734300	90966011	73243789	9517817	8897363	4758408	644487	5402895	2959120	134804	1653127	0.0724357	7.69544	0.10463	0.547692	20	0.00148192	0.0141633	0.0523097	0.760942	0.0296609
30	KMBL	2020-09-30	4	0	57592141	97418108	79719144	9948039	13521216	7294778	899902	8194680	7221633	680817	1176883	0.0665548	8.01355	0.102117	0.881259	20	0.00698861	0.0684373	0.0748811	0.722438	0.0204348
30	KMBL	2020-12-31	4	0	60640787	107103874	88649814	10793878	18670291	9938249	1542971	11481220	6037253	1739756	1464854	0.0826431	8.21297	0.10078	0.525837	20	0.0162436	0.16118	0.0927908	0.684049	0.0241562
30	KMBL	2021-03-31	4	0	62908874	105556443	86753295	11283420	4823991	2634523	372751	3007274	2236816	590824	1297622	0.0772703	7.68856	0.106895	0.743802	21	0.00559723	0.0523621	0.0249584	0.725147	0.020627
30	KMBL	2021-06-30	4	0	64298575	108016092	87333134	11270210	8916948	4464010	911739	5375749	3204261	600946	1725140	0.102248	7.74902	0.104338	0.596059	21	0.00556349	0.0533216	0.0413273	0.736245	0.0268301
30	KMBL	2021-09-30	4	0	65917236	110636714	85776471	11251266	13794244	7288190	1233833	8522023	7856070	488542	2311222	0.0894455	7.62372	0.101696	0.921855	21	0.00441573	0.0434211	0.065875	0.768477	0.0350625
30	KMBL	2021-12-31	4	0	70884244	116523926	93162369	11184549	18652795	9691796	1994559	11686355	6775162	571680	1628791	0.106931	8.32956	0.095985	0.57975	21	0.00490612	0.0511134	0.0831743	0.760868	0.0229782
31	MMBL	2018-06-30	4	0	9841840	21817503	15983538	3501675	1602068	1395719	2657559	4053278	1113702	396669	0	1.65883	4.56454	0.160498	0.274766	8	0.0181812	0.11328	0.0639724	0.615749	0
31	MMBL	2018-12-31	4	0	12428377	28114694	22091486	3963814	3356864	2967320	513589	3480909	2058286	818021	64079	0.152997	5.57329	0.140987	0.591307	8	0.0290959	0.206372	0.105543	0.562587	0.00515586
31	MMBL	2019-03-31	4	0	13351560	26204905	19515163	4221727	904937	904937	1019826	1924763	722969	257913	0	1.12696	4.62255	0.161104	0.375615	9	0.00984217	0.0610918	0.0345331	0.684163	0
31	MMBL	2019-06-30	4	0	14095645	29900508	21444481	4513339	2478474	2090866	276842	2367708	1381126	609412	77100	0.111699	4.75136	0.150945	0.583318	9	0.0203813	0.135025	0.0699274	0.657309	0.00546977
31	MMBL	2019-09-30	4	0	14463576	28215264	20424616	4759788	2988660	2988660	3240862	6229522	2352340	842073	0	1.08439	4.29108	0.168695	0.377612	9	0.0298446	0.176914	0.105924	0.708144	0
31	MMBL	2019-12-31	4	0	15072876	38175082	29224876	4859245	5303981	4342466	158991	4501457	2767197	920833	217593	0.0299758	6.01428	0.127288	0.614734	9	0.0241213	0.189501	0.113751	0.515755	0.0144361
31	MMBL	2020-03-31	4	0	16212555	39150227	29985039	4829380	1018859	3810521	1558082	5368603	1146833	-16633	0	1.52924	6.20888	0.123355	0.213619	10	-0.000424851	-0.00344413	0.0973308	0.540688	0
31	MMBL	2020-06-30	4	0	17633152	42303496	32770118	4848469	3077827	2230728	-34536	2196192	1683580	-21128	162652	-0.0112209	6.75886	0.114612	0.766591	10	-0.000499439	-0.00435766	0.0527315	0.538086	0.00922422
31	MMBL	2020-09-30	4	0	20628171	47003276	37254867	5021537	3575081	2326008	4780477	7106485	3259942	152064	0	1.33717	7.41902	0.106834	0.458728	10	0.00323518	0.0302824	0.0494861	0.553704	0
31	MMBL	2020-12-31	4	0	24223738	56002930	46807827	5404125	6682988	5083709	-105592	4978117	4027461	530319	22810	-0.0158001	8.6615	0.0964972	0.809033	10	0.00946949	0.0981323	0.0907758	0.517515	0.000941638
31	MMBL	2021-03-31	4	0	27035697	59863524	48875296	5831167	1721460	4109707	120714	4230421	1393430	405678	0	0.070123	8.38173	0.0974077	0.329383	11	0.00677671	0.0695706	0.0686513	0.553157	0
31	MMBL	2021-06-30	4	0	30540750	59717599	48284114	6021830	4647347	3910275	121933	4032208	2714586	613861	146481	0.0262371	8.01818	0.100838	0.673226	11	0.0102794	0.101939	0.0654794	0.632522	0.00479625
31	MMBL	2021-09-30	4	0	33828505	62142332	51406913	6102384	5457009	645375	519936	1165311	5130708	673105	0	0.0952786	8.42407	0.0982001	4.40287	11	0.0108317	0.110302	0.0103854	0.658054	0
31	MMBL	2021-12-31	4	0	37463495	69158827	58658397	6140825	11081741	9384730	-363895	9020835	6976351	727681	440397	-0.0328373	9.5522	0.0887931	0.77336	11	0.0105219	0.118499	0.135698	0.638672	0.0117554
32	NRSP	2018-03-31	4	0	23431476	32371415	22857009	4337417	1542368	1023747	165739	1189486	660894	323409	42605	0.107457	5.26973	0.133989	0.555613	10	0.00999057	0.0745626	0.031625	1.02513	0.00181828
32	NRSP	2018-06-30	4	0	23234739	34144198	24307623	4284702	2988840	1924080	349550	2273630	1363479	291586	451788	0.116952	5.67312	0.125488	0.599693	10	0.00853984	0.0680528	0.0563516	0.955862	0.0194445
32	NRSP	2018-09-30	4	0	22849466	33507623	22823087	4287791	4683054	3061102	487321	3548423	2140957	294440	826130	0.104061	5.32281	0.127965	0.603355	10	0.00878725	0.0686694	0.0913554	1.00116	0.0361553
32	NRSP	2018-12-31	4	0	23311122	38350586	26263175	4607758	6331528	4105169	833261	4938430	2881731	590917	238021	0.131605	5.69977	0.120148	0.583532	10	0.0154083	0.128244	0.107043	0.887597	0.0102106
32	NRSP	2019-03-31	4	0	24470781	37111785	26262610	4686301	1742242	1003577	232765	1236342	845422	78368	231139	0.133601	5.60412	0.126275	0.683809	11	0.00211167	0.0167228	0.027042	0.931773	0.00944551
32	NRSP	2019-06-30	4	0	25217502	40262520	27841118	4165594	3303344	1753766	461294	2215060	1780491	-439444	770239	0.139645	6.68359	0.103461	0.803812	11	-0.0109145	-0.105494	0.0435583	0.905765	0.0305438
32	NRSP	2019-09-30	4	0	25765815	39334266	27399221	4005582	5416496	2989620	608498	3598118	2638246	595812	1039616	0.112342	6.84026	0.101834	0.733229	11	0.0151474	0.148745	0.0760055	0.940385	0.0403487
32	NRSP	2019-12-31	4	0	27370611	40005271	26650662	4687633	7523998	4122401	1165091	5287492	3353705	84310	141716	0.15485	5.68531	0.117175	0.634271	11	0.00210747	0.0179856	0.103046	1.02701	0.00517767
32	NRSP	2020-03-31	4	0	29178184	40490665	26799144	4954063	2161946	1242886	380409	1623295	879582	262444	373047	0.175957	5.40953	0.122351	0.54185	12	0.00648159	0.0529755	0.0306956	1.08877	0.0127851
32	NRSP	2020-06-30	4	0	28634479	46683896	33327428	5024515	4197837	2307158	473676	2780834	1626918	337509	549546	0.112838	6.63296	0.107628	0.585047	12	0.00722967	0.0671725	0.0494209	0.859187	0.0191918
32	NRSP	2020-09-30	4	0	28493647	50208620	36808292	5214101	6510461	3604022	727961	4331983	2342262	523689	394	0.111814	7.05937	0.103849	0.54069	12	0.0104303	0.100437	0.0717809	0.774109	1.38276e-05
32	NRSP	2020-12-31	4	0	27932422	53161161	39284549	5510455	8852245	4923470	1076871	6000341	3096753	793435	422149	0.121649	7.12909	0.103656	0.516096	12	0.0149251	0.143987	0.092614	0.711028	0.0151132
32	NRSP	2021-03-31	4	0	27971683	54004951	41768467	5652292	2172581	1164133	250666	1414799	727242	138272	480436	0.115377	7.38965	0.104662	0.514025	13	0.00256036	0.024463	0.021556	0.669684	0.0171758
32	NRSP	2021-06-30	4	0	28445132	53440556	38260995	5721987	4031536	2071200	612874	2684074	1555145	237034	469461	0.15202	6.68666	0.107072	0.579397	13	0.00443547	0.0414251	0.0387571	0.74345	0.0165041
32	NRSP	2021-09-30	4	0	28094181	50376324	36371694	4538790	5404524	2508196	817928	3326124	2336704	-952031	0	0.151341	8.01352	0.0900977	0.702531	13	-0.0188984	-0.209754	0.0497892	0.772419	0
32	NRSP	2021-12-31	4	0	27178816	51380715	34126738	4278073	7989338	4199291	1086249	5285540	3150035	-1231809	1332725	0.135962	7.97713	0.0832622	0.595972	13	-0.0239742	-0.287935	0.0817289	0.796408	0.0490354
33	POMBL	2018-03-31	4	0	21895369	37610695	10195897	7845196	788820	194768	48162	242930	145718	145686	754938	0.0610558	1.29964	0.208589	0.599835	12	0.00387353	0.0185701	0.00517853	2.14747	0.0344793
33	POMBL	2018-06-30	4	0	22260328	57468390	10450694	7910479	1542160	399097	109362	508459	292437	223084	875047	0.0709148	1.32112	0.137649	0.575144	12	0.00388186	0.0282011	0.00694464	2.13003	0.0393097
33	POMBL	2018-09-30	4	0	21982931	57935792	9400051	7951821	2545497	610128	116782	726910	435432	293735	664138	0.0458779	1.18213	0.137252	0.599018	12	0.00507001	0.0369393	0.0105311	2.3386	0.0302115
33	POMBL	2018-12-31	4	0	20480702	58110472	9010490	8142938	3550116	839707	161564	1001271	552165	464410	580479	0.0455095	1.10654	0.140129	0.551464	12	0.00799185	0.0570322	0.0144502	2.27298	0.0283427
33	POMBL	2019-03-31	4	0	20645195	48291184	8328544	7822186	1144170	259625	20500	280125	142085	113496	557494	0.0179169	1.06473	0.16198	0.50722	13	0.00235024	0.0145095	0.00537624	2.47885	0.0270036
33	POMBL	2019-06-30	4	0	20866710	79645606	6870301	7931316	2707687	488454	80994	569448	284947	229159	556294	0.0299126	0.866225	0.0995826	0.500392	13	0.00287723	0.0288929	0.00613284	3.03723	0.0266594
33	POMBL	2019-09-30	4	0	20302953	75930443	6679344	8152227	5082853	724193	178890	903083	425273	358833	555094	0.0351948	0.819328	0.107364	0.470912	13	0.00472581	0.0440166	0.00953758	3.03966	0.0273406
33	POMBL	2019-12-31	4	0	20024133	92082814	8576392	8353461	7521051	1020857	236269	1257126	577375	504304	551656	0.0314144	1.02669	0.0907168	0.459282	13	0.00547664	0.0603707	0.0110863	2.3348	0.0275496
33	POMBL	2020-03-31	4	0	1897464	4469072	6701	2337440	227480	162296	26168	188464	143547	28079	91684	0.115034	0.00286681	0.523026	0.761668	14	0.00628296	0.0120127	0.0363154	283.161	0.0483192
33	POMBL	2020-06-30	4	0	1764464	4450033	6701	2208092	410777	283008	133080	416088	327330	157666	105411	0.323971	0.00303475	0.496197	0.786685	14	0.0354303	0.0714037	0.0635968	263.314	0.0597411
33	POMBL	2020-09-30	4	0	2013219	4262074	6772	2105453	577829	419918	67612	487530	518532	260556	85748	0.11701	0.00321641	0.493997	1.06359	14	0.0611336	0.123753	0.0985243	297.286	0.0425925
33	POMBL	2020-12-31	4	0	2469372	4446319	6701	2187075	749580	561441	190973	752414	740167	59326	70619	0.254773	0.00306391	0.491884	0.983723	14	0.0133427	0.0271257	0.126271	368.508	0.028598
33	POMBL	2021-06-30	4	0	4165065	6096209	637146	2250692	614857	541796	607152	1148948	489430	62199	131032	0.987469	0.283089	0.369195	0.425981	15	0.0102029	0.0276355	0.0888742	6.53707	0.0314598
33	POMBL	2021-09-30	4	0	4924132	6583793	1051951	2305576	1056584	916446	244302	1160748	740034	118199	118158	0.231219	0.456264	0.35019	0.637549	15	0.017953	0.0512666	0.139197	4.68095	0.0239957
34	SMBL	2018-03-31	4	0	427794	850691	369	807241	45130	44915	0	44915	32675	7842	427794	0	0.000457113	0.948924	0.727485	3	0.00921839	0.00971457	0.0527983	1159.33	1
34	SMBL	2018-06-30	4	0	486809	895051	463	814656	95717	94144	0	94144	69323	15258	4953	0	0.000568338	0.910178	0.736351	3	0.0170471	0.0187294	0.105183	1051.42	0.0101744
34	SMBL	2018-09-30	4	0	475934	923957	14405	827254	148115	144991	0	144991	102722	27855	0	0	0.017413	0.895338	0.708472	3	0.0301475	0.0336716	0.156924	33.0395	0
34	SMBL	2018-12-31	4	0	583102	1003454	77769	837483	207310	202295	0	202295	144939	38084	688	0	0.0928604	0.8346	0.716473	3	0.0379529	0.0454744	0.201599	7.49787	0.0011799
34	SMBL	2019-03-31	4	0	659120	1115704	66014	849229	64789	58695	0	58695	41168	11747	462	0	0.077734	0.76116	0.701389	4	0.0105288	0.0138325	0.052608	9.98455	0.000700935
34	SMBL	2019-06-30	4	0	726914	1743563	69222	861813	143174	123072	0	123072	85282	24330	672	0	0.0803214	0.494283	0.692944	4	0.0139542	0.0282312	0.0705865	10.5012	0.000924456
34	SMBL	2019-09-30	4	0	802935	1713948	16794	875395	244457	197215	0	197215	137047	37912	0	0	0.0191845	0.510748	0.694912	4	0.0221197	0.0433084	0.115065	47.8108	0
34	SMBL	2019-12-31	4	0	849974	1907492	126447	889587	347011	275954	0	275954	193871	53170	6059	0	0.142141	0.466365	0.702548	4	0.0278743	0.0597693	0.144668	6.72198	0.00712845
34	SMBL	2020-03-31	4	0	796451	1737266	19021	903527	106536	82035	0	82035	54307	13940	7532	0	0.0210519	0.520086	0.661998	5	0.0080241	0.0154284	0.0472207	41.8722	0.00945695
34	SMBL	2020-06-30	4	0	641415	1774999	19205	919547	205362	152951	0	152951	98010	29961	2553	0	0.0208853	0.518055	0.640793	5	0.0168794	0.0325823	0.0861696	33.3983	0.00398026
34	SMBL	2020-09-30	4	0	494972	1750039	19220	938170	286431	220286	0	220286	142154	48583	0	0	0.0204867	0.536085	0.645316	5	0.0277611	0.0517849	0.125875	25.753	0
34	SMBL	2020-12-31	4	0	553806	1899240	139340	942751	362143	282526	268409	550935	197884	52685	909	0.741169	0.147801	0.496383	0.359178	5	0.02774	0.0558843	0.148757	3.97449	0.00164137
34	SMBL	2021-03-31	4	0	691851	1752793	19921	948174	79881	65308	0	65308	52203	5423	0	0	0.0210099	0.54095	0.799335	6	0.00309392	0.00571941	0.0372594	34.7297	0
34	SMBL	2021-06-30	4	0	702771	1765627	17199	955172	166916	138856	0	138856	111642	12421	8269	0	0.0180062	0.540982	0.804013	6	0.00703489	0.0130039	0.078644	40.8612	0.0117663
34	SMBL	2021-09-30	4	0	779607	1764138	17783	968455	255888	213677	0	213677	162593	25705	0	0	0.0183622	0.548968	0.760929	6	0.0145709	0.0265423	0.121123	43.84	0
34	SMBL	2021-12-31	4	0	944465	2085357	271023	969348	345467	283666	268215	551881	222403	27347	4145	0.776384	0.279593	0.464836	0.402991	6	0.0131138	0.0282117	0.136028	3.48481	0.00438873
35	TFMBL	2018-03-31	4	0	26192233	36942838	30146231	5788299	1903688	1288112	157204	1445316	937490	284879	363922	0.0825787	5.20813	0.156683	0.64864	17	0.00771135	0.0492164	0.0348677	0.868839	0.0138943
35	TFMBL	2018-06-30	4	0	18798168	30414779	24754146	4974181	2725791	1995464	219074	2214538	1398772	469089	237904	0.0803708	4.97653	0.163545	0.631632	17	0.0154231	0.0943048	0.0656084	0.759395	0.0126557
35	TFMBL	2018-12-31	4	0	23554444	37625280	31129077	5503327	6047176	4364523	509209	4873732	3112150	1000070	70092	0.0842061	5.65641	0.146267	0.638556	17	0.0265797	0.181721	0.116	0.75667	0.00297574
35	TFMBL	2019-03-31	4	0	26192	36943	30146	5788	6225	3806	508	4314	3092	514	538	0.0816064	5.20836	0.156674	0.716736	18	0.0139133	0.0888044	0.103024	0.868838	0.0205406
35	TFMBL	2019-06-30	4	0	28103099	43472200	35202963	5968744	3970962	2553167	348216	2901383	1995473	466947	432165	0.0876906	5.89788	0.1373	0.687766	18	0.0107413	0.078232	0.058731	0.798316	0.0153778
35	TFMBL	2019-09-30	4	0	27884009	44181934	35577619	6018226	6225161	3806371	507591	4313962	3092296	513779	537519	0.0815386	5.91165	0.136215	0.716811	18	0.0116287	0.0853705	0.0861522	0.783751	0.019277
35	TFMBL	2019-12-31	4	0	30936267	47232021	38403643	6047432	8521507	5053772	767930	5821702	4267675	532712	677483	0.0901167	6.35041	0.128037	0.733063	18	0.0112786	0.088089	0.106999	0.805556	0.0218993
35	TFMBL	2020-03-31	4	0	32122445	48404576	39114152	6114670	2574667	1420496	205443	1625939	1180066	33210	814	0.079794	6.39677	0.126324	0.725775	19	0.000686092	0.0054312	0.0293463	0.821249	2.53405e-05
35	TFMBL	2020-06-30	4	0	33846983	52870878	41764034	6342056	5200480	2964163	205443	3169606	2367904	199504	903	0.0395046	6.58525	0.119954	0.747066	19	0.00377342	0.0314573	0.0560642	0.810434	2.66789e-05
35	TFMBL	2020-09-30	4	0	37111021	64754349	51376169	6537798	8235183	4768890	528891	5297781	3638472	422020	1359	0.0642233	7.85833	0.100963	0.686792	19	0.00651725	0.0645508	0.0736459	0.722339	3.66198e-05
35	TFMBL	2020-12-31	4	0	41628198	76363087	61726243	6688341	11404245	6664226	875694	7539920	5157438	574599	1783	0.0767867	9.22893	0.087586	0.684018	19	0.00752456	0.0859105	0.0872703	0.6744	4.28315e-05
35	TFMBL	2021-03-31	4	0	45209490	79735181	64481062	7188599	3426937	2056554	290670	2347224	1426273	513577	1854	0.0848192	8.96991	0.0901559	0.607642	20	0.00644103	0.0714433	0.0257923	0.701128	4.10091e-05
35	TFMBL	2021-06-30	4	0	47700822	87638868	71887224	7550279	7054946	4242499	553110	4795609	2945297	873050	2062	0.0784003	9.52113	0.0861522	0.614165	20	0.0099619	0.115631	0.0484089	0.663551	4.32278e-05
35	TFMBL	2021-09-30	4	0	48953336	92570715	75259624	9231102	10488457	6056957	865212	6922169	4465600	589640	2774	0.0824918	8.15283	0.0997195	0.645116	20	0.00636962	0.0638754	0.0654306	0.650459	5.66662e-05
35	TFMBL	2021-12-31	4	0	56872416	110020563	91362605	10083337	15275750	8981747	1430492	10412239	6269627	1556248	716	0.0936446	9.06075	0.0916496	0.60214	20	0.0141451	0.154339	0.081637	0.622491	1.25896e-05
36	UMBL	2018-12-31	4	0	17019838	34791577	20534770	2808502	4365934	2689790	640482	3330272	2267867	547057	205406	0.1467	7.31165	0.0807236	0.680986	5	0.0157238	0.194786	0.0773115	0.82883	0.0120686
36	UMBL	2019-03-31	4	0	18901424	36504693	21799018	2958517	1644464	1644465	196971	1841436	299571	150851	111306	0.119778	7.36822	0.0810448	0.162683	6	0.00413237	0.0509887	0.045048	0.867077	0.00588876
36	UMBL	2019-06-30	4	0	18919507	38144438	20080704	3070462	1786612	870342	887070	1757412	735890	112500	179171	0.49651	6.53996	0.0804957	0.418735	6	0.00294932	0.0366394	0.022817	0.942173	0.00947017
36	UMBL	2019-09-30	4	0	19790449	37022675	19203113	3088965	5289021	2518222	566887	3085109	2152020	280643	253992	0.107182	6.21668	0.0834344	0.697551	6	0.0075803	0.0908534	0.0680184	1.03059	0.0128341
36	UMBL	2019-12-31	4	0	21374079	40090204	23290259	3050863	7266318	3423809	939432	4363241	3206407	253648	353264	0.129286	7.63399	0.0761	0.734868	6	0.00632693	0.0831398	0.0854026	0.917726	0.0165277
36	UMBL	2020-03-31	4	0	22632790	40726402	22733511	3062065	2115843	1038101	338484	1376585	503583	4530	644542	0.159976	7.42424	0.0751862	0.36582	7	0.00011123	0.00147939	0.0254896	0.995569	0.0284782
36	UMBL	2020-06-30	4	0	24536544	47859011	27806206	3976448	4457537	2273646	601464	2875110	1946545	112844	592420	0.134932	6.99272	0.0830867	0.677033	7	0.00235784	0.0283781	0.0475072	0.882413	0.0241444
36	UMBL	2020-09-30	4	0	27895858	48792051	30367874	4426262	7053184	3827062	899560	4726622	3016502	566342	280090	0.12754	6.86084	0.0907169	0.638194	7	0.0116073	0.12795	0.0784362	0.918598	0.0100406
36	UMBL	2020-12-31	4	0	30006299	70713802	46104641	5675198	10133880	5791991	1263020	7055011	4265596	906160	1313063	0.124633	8.12388	0.0802559	0.604619	7	0.0128145	0.15967	0.0819075	0.65083	0.0437596
36	UMBL	2021-03-31	4	0	31667833	66796818	45397023	5970742	2936517	1659242	262384	1921626	609512	409176	59098	0.0893521	7.60325	0.0893866	0.317186	8	0.00612568	0.0685302	0.0248401	0.697575	0.00186618
36	UMBL	2021-06-30	4	0	33020173	77944266	46795418	6329667	5714979	3121669	593375	3715044	2446581	670020	1731076	0.103828	7.39303	0.0812076	0.65856	8	0.00859614	0.105854	0.04005	0.705628	0.0524248
36	UMBL	2021-09-30	4	0	32848621	80473385	50581618	6439953	8905503	4888735	891721	5780456	371229	853949	280090	0.100131	7.85435	0.0800259	0.0642214	8	0.0106116	0.132602	0.0607497	0.649418	0.00852669
36	UMBL	2021-12-31	4	0	34375729	104578285	55000290	7491093	12215994	6626498	1277771	7904269	5035205	1111037	2372	0.104598	7.34209	0.0716314	0.637023	8	0.010624	0.148314	0.063364	0.62501	6.90022e-05
37	TMC	2018-12-31	4	0	32944819	62465976	42274909	13668429	8721206	6126170	8386778	14512948	14948448	-401770	572968	0.961653	3.09289	0.218814	1.03001	13	-0.00643182	-0.029394	0.0980721	0.7793	0.0173917
37	TMC	2019-03-31	4	0	33184553	63351928	43186521	12252224	2716761	1822504	2072587	3895091	4795146	-1416759	826272	0.762889	3.52479	0.193399	1.23107	14	-0.0223633	-0.115633	0.0287679	0.768401	0.0248993
37	TMC	2019-06-30	4	0	32067869	65028910	45204482	9752097	5347209	3565670	4169458	7735128	9792878	-3917382	1445402	0.779745	4.63536	0.149966	1.26603	14	-0.0602406	-0.401696	0.0548321	0.709396	0.0450732
37	TMC	2019-09-30	4	0	30950642	56201722	37550465	8344802	7848538	5194672	6360920	11555592	14491995	-5325683	863740	0.810459	4.49986	0.148479	1.25411	14	-0.0947601	-0.638204	0.0924291	0.824241	0.027907
37	TMC	2019-12-31	4	0	13773400	60859934	41170537	8046979	9288624	5617198	8538104	14155302	20818968	-16351827	3993209	0.9192	5.11627	0.132221	1.47075	14	-0.26868	-2.03205	0.0922971	0.334545	0.289922
37	TMC	2020-03-31	4	0	16690171	54506714	36397848	6521409	2264516	1307281	2046258	3353539	4845733	-1560914	0	0.903618	5.58129	0.119644	1.44496	15	-0.0286371	-0.239352	0.0239839	0.458548	0
37	TMC	2020-06-30	4	0	14096298	48667597	34757550	3647753	3234705	1612170	3748238	5360408	9015322	-4754562	4140444	1.15876	9.52848	0.0749524	1.68184	15	-0.0976946	-1.30342	0.0331261	0.405561	0.293726
37	TMC	2020-09-30	4	0	11988921	52805449	34892933	7874838	4452739	2241454	5441720	7683174	13880943	-7922720	2841889	1.22211	4.43094	0.149129	1.80667	15	-0.150036	-1.00608	0.0424474	0.343592	0.237043
37	TMC	2020-12-31	4	0	11090960	52260948	36963810	5164637	5981102	3209986	7196650	10406636	18774865	-10703951	1572518	1.20323	7.1571	0.098824	1.80412	15	-0.204817	-2.07255	0.0614223	0.300049	0.141784
37	TMC	2021-03-31	4	0	10474963	55965986	37162889	8933061	670250	170144	2026904	2197048	4273405	-2775421	1053766	3.0241	4.16015	0.159616	1.94507	16	-0.0495912	-0.310691	0.00304013	0.281866	0.100599
37	TMC	2021-06-30	4	0	10521375	53185319	36345444	6742311	1713984	725449	3950549	4675998	8189205	-4968246	1361715	2.30489	5.39065	0.12677	1.75133	16	-0.0934139	-0.736876	0.01364	0.289483	0.129424
37	TMC	2021-09-30	4	0	10796290	50769069	36017119	4108902	2793274	1327174	5851627	7178801	12248096	-7593152	1002495	2.0949	8.76563	0.0809332	1.70615	16	-0.149563	-1.84798	0.0261414	0.299754	0.0928555
37	TMC	2021-12-31	4	0	10769884	54544885	39042927	6025929	3998418	2071793	7740613	9812406	17000461	-10764771	957472	1.93592	6.47915	0.110477	1.73255	16	-0.197356	-1.78641	0.0379833	0.275847	0.0889027

## Sheet: Sheet2
1 Belong to Gov Bank													1-NBP= National Bank of Pakistan
0 belong to private Bank		Invst= Investment											2-SBL= sindh Bank Limited
		OF= Operating Fixed											3-KB= khyber bank
		TA= Total assets											4-BOP= bank of punjab
		TL= Total Liabilities											5-ALBL= albarkah Bank ltd
													6-ABL= Allied Bank ltd
		RE= Revaluance Equity											7-ASKBL= Askari Bank ltd
		tinc= total											8-BAHL= Bank Al-Habib ltd
		IR= Interest Receive											9-BAFL= Alfalah Bank Ltd
		IP= Interest Pay											10-BIPL= Bankislami Pakistan Ltd
		NI= Net Interest											11-DIBL= Dubai Islamic Bank ltd
		TNI= Total None Interest Income											12-FBL= Faisal Bank Ltd
		AE= admin expense											13-HBL= Habib Bank ltd
		OAE= Other Additional Expense											14-HMBL= Habib ametropolitan Bank Ltd
		TNIE= Total Non Interest Expenses											15-JS Bank Ltd
		PBT= Profit Before Tax											16-MCB= Muslim Commercial Bank
		PAT= Profit after Tax											17-MCBI= Muslim Commercial Bank Islamic Ltd
		CT= Current Tax											18-MEEBL= Meezan Bank Ltd
		NPLs= Non Performing Loans											19-SAMBL= Samba Bank Ltd
		LLPs= Loan Loss Provisions											20-SILKBL= Silk Bank Ltd
		fins=Financial structure
		div=Bank Diversification
		sol= solvency											21-SONBL= Soneri Bank Ltd
		ope=Operational Efficiency											22-SCBPL= Standard Chartered Bank Pakistan Ltd
		age=Institution age											23-SUMBL= Summit Bank Ltd
		roa=return on asset											24-UBL= United Bank Ltd
		roe=return on equity											25-SMEBL= Small Medium Enterprises Bank Ltd
		nim											26-PPCBL= Punjab provincial cooperative bank limited
		lp=liquidity risk											27-ZTBL= Zarai Taraqiati Bank Ltd
		cr=credit risk											28-APMBL= Advance Pakistan Microfinance Bank Ltd
													29-AMBL= Apna Microfinance Bank Ltd
													30-FINCAMBL= FINCA Microfinance Bank Ltd
													31-KMBL= Khushhali Mirofinance Bank Ltd
													32-MMBL= Mobilink Microfinance Bank Ltd
													33-NRSPMBL= NRSP Microfinance Bank Ltd
													34-POMBL= Pak Oman Microfinance Bank Ltd
													35-SMBL= Sindh Microfinance Bank Ltd
													36-TFMBL= The First Microfinance Bank Ltd
													37-UMBL= U Microfinance Bank Ltd
													38 =TMC = Telenor microfinance
